# Supplementary material for: High alcohol consumption and early hip fracture risk in men and women
Source: Sci Rep. 2026 Mar 14;16:9084. doi: 10.1038/s41598-026-43095-6 (PMC12992772; doi:10.1038/s41598-026-43095-6)
Supplement: Supplementary file 1 — Supplementary Material 1 [file 41598_2026_43095_MOESM1_ESM.xlsx]

## Sheet: Dataset
number	sex	startage	deathdate	deathage	hip_diag	hip_code	hip_date	hip_age	alko_diag	alco_code	alco_date	alco_age	deadby2017	start_date	end_date	cause
1	1	25	1998-04-07	53	0				0				1	1970-01-01	2016-12-31	2
2	0	25			0				0				0	1970-01-01	2016-12-31	0
3	1	25	2002-07-24	57	0				0				1	1970-01-01	2016-12-31	2
4	0	25	2016-04-07	71	0				0				1	1970-01-01	2016-12-31	2
5	0	25			0				0				0	1970-01-01	2016-12-31	0
6	1	25			0				0				0	1970-01-01	2016-12-31	0
7	1	25			0				0				0	1970-01-01	2016-12-31	0
8	1	25	2012-11-06	67	0				0				1	1970-01-01	2016-12-31	2
9	1	25			0				0				0	1970-01-01	2016-12-31	0
10	0	25			0				0				0	1970-01-01	2016-12-31	0
11	0	25			0				0				0	1970-01-01	2016-12-31	0
12	0	25	2009-11-25	64	0				0				1	1970-01-01	2016-12-31	2
13	1	25			0				0				0	1970-01-01	2016-12-31	0
14	0	25			0				0				0	1970-01-01	2016-12-31	0
15	0	25			0				0				0	1970-01-01	2016-12-31	0
16	1	25			0				0				0	1970-01-01	2016-12-31	0
17	1	25			1	S721	2014-04-26	69	0				0	1970-01-01	2016-12-31	1
18	0	25	2003-01-24	58	0				0				1	1970-01-01	2016-12-31	2
19	1	25			0				0				0	1970-01-01	2016-12-31	0
20	1	25			0				0				0	1970-01-01	2016-12-31	0
21	0	25			0				0				0	1970-01-01	2016-12-31	0
22	0	25			0				0				0	1970-01-01	2016-12-31	0
23	0	25			0				0				0	1970-01-01	2016-12-31	0
24	0	25			0				0				0	1970-01-01	2016-12-31	0
25	0	25			0				0				0	1970-01-01	2016-12-31	0
26	1	25	2007-09-03	62	0				0				1	1970-01-01	2016-12-31	2
27	1	25			0				0				0	1970-01-01	2016-12-31	0
28	0	25			0				0				0	1970-01-01	2016-12-31	0
29	1	25			0				0				0	1970-01-01	2016-12-31	0
30	1	25			0				0				0	1970-01-01	2016-12-31	0
31	0	25			0				0				0	1970-01-01	2016-12-31	0
32	0	25			0				0				0	1970-01-01	2016-12-31	0
33	1	25	2007-04-10	62	1	S720	2006-04-16	61	0				1	1970-01-01	2016-12-31	1
34	0	25			0				0				0	1970-01-01	2016-12-31	0
35	0	25			0				0				0	1970-01-01	2016-12-31	0
36	0	25			0				0				0	1970-01-01	2016-12-31	0
37	1	25	2015-08-25	70	0				0				1	1970-01-01	2016-12-31	2
38	0	25			0				0				0	1970-01-01	2016-12-31	0
39	0	25	2004-06-08	59	0				0				1	1970-01-01	2016-12-31	2
40	1	25			0				0				0	1970-01-01	2016-12-31	0
41	0	25			0				0				0	1970-01-01	2016-12-31	0
42	1	25			0				0				0	1970-01-01	2016-12-31	0
43	1	25			0				0				0	1970-01-01	2016-12-31	0
44	1	25	1995-09-26	50	0				0				1	1970-01-01	2016-12-31	2
45	1	25			0				0				0	1970-01-01	2016-12-31	0
46	0	25			0				0				0	1970-01-01	2016-12-31	0
47	0	25			0				0				0	1970-01-01	2016-12-31	0
48	0	25			0				0				0	1970-01-01	2016-12-31	0
49	0	25			0				0				0	1970-01-01	2016-12-31	0
50	0	25	2003-04-29	58	0				0				1	1970-01-01	2016-12-31	2
51	0	25			0				0				0	1970-01-01	2016-12-31	0
52	1	25			0				0				0	1970-01-01	2016-12-31	0
53	1	25	2002-05-07	57	0				1	807A 571C	1996-11-25	51	1	1970-01-01	2016-12-31	2
54	1	25			0				0				0	1970-01-01	2016-12-31	0
55	0	25			0				0				0	1970-01-01	2016-12-31	0
56	1	25			0				0				0	1970-01-01	2016-12-31	0
57	1	25			0				0				0	1970-01-01	2016-12-31	0
58	1	25			0				0				0	1970-01-01	2016-12-31	0
59	1	25			0				0				0	1970-01-01	2016-12-31	0
60	1	25			0				0				0	1970-01-01	2016-12-31	0
61	0	25	2001-12-04	56	0				0				1	1970-01-01	2016-12-31	2
62	0	25			0				0				0	1970-01-01	2016-12-31	0
63	0	25			0				0				0	1970-01-01	2016-12-31	0
64	1	25	2009-10-30	64	0				0				1	1970-01-01	2016-12-31	2
65	1	25			0				0				0	1970-01-01	2016-12-31	0
66	1	25	2010-09-28	65	0				0				1	1970-01-01	2016-12-31	2
67	0	25	2008-02-10	63	1	S721	2007-01-25	62	0				1	1970-01-01	2016-12-31	1
68	0	25			0				0				0	1970-01-01	2016-12-31	0
69	0	25			0				0				0	1970-01-01	2016-12-31	0
70	0	25	1995-07-14	50	0				0				1	1970-01-01	2016-12-31	2
71	0	25			0				0				0	1970-01-01	2016-12-31	0
72	1	25			0				0				0	1970-01-01	2016-12-31	0
73	1	25			0				0				0	1970-01-01	2016-12-31	0
74	1	25	2004-03-24	59	0				0				1	1970-01-01	2016-12-31	2
75	0	25			0				0				0	1970-01-01	2016-12-31	0
76	0	25			0				0				0	1970-01-01	2016-12-31	0
77	1	25			0				0				0	1970-01-01	2016-12-31	0
78	0	25			0				0				0	1970-01-01	2016-12-31	0
79	1	25	2009-06-27	64	0				0				1	1970-01-01	2016-12-31	2
80	1	25			0				0				0	1970-01-01	2016-12-31	0
81	1	25			0				0				0	1970-01-01	2016-12-31	0
82	0	25			0				0				0	1970-01-01	2016-12-31	0
83	0	25			0				0				0	1970-01-01	2016-12-31	0
84	0	25			0				0				0	1970-01-01	2016-12-31	0
85	0	25			0				0				0	1970-01-01	2016-12-31	0
86	1	25			0				0				0	1970-01-01	2016-12-31	0
87	1	25			0				0				0	1970-01-01	2016-12-31	0
88	0	25			0				0				0	1970-01-01	2016-12-31	0
89	0	25	2016-07-12	71	0				0				1	1970-01-01	2016-12-31	2
90	1	25	2011-05-25	66	0				0				1	1970-01-01	2016-12-31	2
91	1	25	2002-03-06	57	0				1	F100 F100	1998-06-18	53	1	1970-01-01	2016-12-31	2
92	1	25			0				0				0	1970-01-01	2016-12-31	0
93	1	25			0				0				0	1970-01-01	2016-12-31	0
94	0	25			0				0				0	1970-01-01	2016-12-31	0
95	0	25			0				0				0	1970-01-01	2016-12-31	0
96	0	25			0				0				0	1970-01-01	2016-12-31	0
97	0	25			0				0				0	1970-01-01	2016-12-31	0
98	1	25	1987-08-28	42	0				1	3032 3032	1986-07-04	41	1	1970-01-01	2016-12-31	2
99	1	25			0				0				0	1970-01-01	2016-12-31	0
100	1	25	2001-02-09	56	0				0				1	1970-01-01	2016-12-31	2
101	1	25			0				0				0	1970-01-01	2016-12-31	0
102	1	25			0				0				0	1970-01-01	2016-12-31	0
103	0	25			0				0				0	1970-01-01	2016-12-31	0
104	1	25	2005-08-15	60	0				0				1	1970-01-01	2016-12-31	2
105	1	25			0				0				0	1970-01-01	2016-12-31	0
106	0	25			0				0				0	1970-01-01	2016-12-31	0
107	0	25			0				0				0	1970-01-01	2016-12-31	0
108	1	25			0				0				0	1970-01-01	2016-12-31	0
109	1	25	2016-06-21	71	0				0				1	1970-01-01	2016-12-31	2
110	0	25			0				0				0	1970-01-01	2016-12-31	0
111	1	25			0				0				0	1970-01-01	2016-12-31	0
112	1	25			0				0				0	1970-01-01	2016-12-31	0
113	0	25	2009-07-06	64	0				0				1	1970-01-01	2016-12-31	2
114	1	25			0				1	305A	1989-03-26	44	0	1970-01-01	2016-12-31	0
115	1	25	1996-10-21	51	0				0				1	1970-01-01	2016-12-31	2
116	0	25			0				0				0	1970-01-01	2016-12-31	0
117	0	25			0				0				0	1970-01-01	2016-12-31	0
118	0	25			0				0				0	1970-01-01	2016-12-31	0
119	1	25			0				0				0	1970-01-01	2016-12-31	0
120	1	25			0				1	305A 305A	1995-12-30	50	0	1970-01-01	2016-12-31	0
121	0	25	2015-10-31	70	0				0				1	1970-01-01	2016-12-31	2
122	1	25	2000-12-15	55	0				1	3030 3030 291 577	1986-01-05	40	1	1970-01-01	2016-12-31	2
123	0	25			0				0				0	1970-01-01	2016-12-31	0
124	1	25			0				0				0	1970-01-01	2016-12-31	0
125	1	25	2012-07-07	67	0				0				1	1970-01-01	2016-12-31	2
126	0	25			0				0				0	1970-01-01	2016-12-31	0
127	0	25			0				0				0	1970-01-01	2016-12-31	0
128	0	25	2009-08-05	64	0				0				1	1970-01-01	2016-12-31	2
129	1	25			0				0				0	1970-01-01	2016-12-31	0
130	1	25	2010-02-28	65	0				0				1	1970-01-01	2016-12-31	2
131	0	25			0				0				0	1970-01-01	2016-12-31	0
132	1	25			0				0				0	1970-01-01	2016-12-31	0
133	0	25			0				0				0	1970-01-01	2016-12-31	0
134	1	25	2015-04-05	70	0				1	3031 3031	1976-03-22	31	1	1970-01-01	2016-12-31	2
135	0	25			0				1	3032 3032	1980-01-21	34	0	1970-01-01	2016-12-31	0
136	1	25	1976-03-06	31	0				0				1	1970-01-01	2016-12-31	2
137	0	25			0				0				0	1970-01-01	2016-12-31	0
138	1	25			0				0				0	1970-01-01	2016-12-31	0
139	0	25	1988-09-30	43	0				0				1	1970-01-01	2016-12-31	2
140	0	25			0				0				0	1970-01-01	2016-12-31	0
141	0	25			0				0				0	1970-01-01	2016-12-31	0
142	1	25	2001-10-26	56	0				0				1	1970-01-01	2016-12-31	2
143	0	25			0				0				0	1970-01-01	2016-12-31	0
144	1	25			0				0				0	1970-01-01	2016-12-31	0
145	1	25			0				0				0	1970-01-01	2016-12-31	0
146	0	25			0				0				0	1970-01-01	2016-12-31	0
147	0	25			0				0				0	1970-01-01	2016-12-31	0
148	0	25			0				0				0	1970-01-01	2016-12-31	0
149	0	25	2017-07-19		0				0				0	1970-01-01	2016-12-31	0
150	0	25			0				0				0	1970-01-01	2016-12-31	0
151	0	25			0				0				0	1970-01-01	2016-12-31	0
152	1	25			1	821	1993-11-29	48	0				0	1970-01-01	2016-12-31	1
153	1	25			0				0				0	1970-01-01	2016-12-31	0
154	1	25			0				0				0	1970-01-01	2016-12-31	0
155	1	25			0				0				0	1970-01-01	2016-12-31	0
156	0	25			0				0				0	1970-01-01	2016-12-31	0
157	1	25			0				0				0	1970-01-01	2016-12-31	0
158	1	25			0				0				0	1970-01-01	2016-12-31	0
159	1	25			0				0				0	1970-01-01	2016-12-31	0
160	1	25			0				0				0	1970-01-01	2016-12-31	0
161	1	25			0				0				0	1970-01-01	2016-12-31	0
162	0	25	2003-12-07	58	0				1	3032 3032 577	1979-09-03	34	1	1970-01-01	2016-12-31	2
163	1	25			0				0				0	1970-01-01	2016-12-31	0
164	0	25			0				0				0	1970-01-01	2016-12-31	0
165	0	25			0				0				0	1970-01-01	2016-12-31	0
166	1	25			0				0				0	1970-01-01	2016-12-31	0
167	0	25			0				0				0	1970-01-01	2016-12-31	0
168	1	25			0				0				0	1970-01-01	2016-12-31	0
169	1	25			0				0				0	1970-01-01	2016-12-31	0
170	1	25			0				0				0	1970-01-01	2016-12-31	0
171	0	25			0				0				0	1970-01-01	2016-12-31	0
172	0	25	1983-12-30	38	0				0				1	1970-01-01	2016-12-31	2
173	1	25	1998-02-11	53	0				0				1	1970-01-01	2016-12-31	2
174	0	25			0				0				0	1970-01-01	2016-12-31	0
175	0	25			0				0				0	1970-01-01	2016-12-31	0
176	0	25			0				0				0	1970-01-01	2016-12-31	0
177	1	25			0				0				0	1970-01-01	2016-12-31	0
178	0	25			0				0				0	1970-01-01	2016-12-31	0
179	0	25			0				0				0	1970-01-01	2016-12-31	0
180	0	25			0				0				0	1970-01-01	2016-12-31	0
181	1	25			0				0				0	1970-01-01	2016-12-31	0
182	0	25			0				0				0	1970-01-01	2016-12-31	0
183	1	25			0				0				0	1970-01-01	2016-12-31	0
184	1	25			0				0				0	1970-01-01	2016-12-31	0
185	1	25			0				0				0	1970-01-01	2016-12-31	0
186	0	25			0				0				0	1970-01-01	2016-12-31	0
187	1	25			0				0				0	1970-01-01	2016-12-31	0
188	1	25	2008-08-24	63	0				0				1	1970-01-01	2016-12-31	2
189	1	25			0				0				0	1970-01-01	2016-12-31	0
190	0	25			0				0				0	1970-01-01	2016-12-31	0
191	1	25			0				0				0	1970-01-01	2016-12-31	0
192	1	25	2001-08-29	56	0				0				1	1970-01-01	2016-12-31	2
193	1	25			0				0				0	1970-01-01	2016-12-31	0
194	1	25	2004-01-18	58	0				0				1	1970-01-01	2016-12-31	2
195	0	25			0				0				0	1970-01-01	2016-12-31	0
196	0	25			0				0				0	1970-01-01	2016-12-31	0
197	1	25			0				0				0	1970-01-01	2016-12-31	0
198	0	25			0				0				0	1970-01-01	2016-12-31	0
199	1	25			0				0				0	1970-01-01	2016-12-31	0
200	0	25			0				0				0	1970-01-01	2016-12-31	0
201	1	25			0				0				0	1970-01-01	2016-12-31	0
202	1	25			0				0				0	1970-01-01	2016-12-31	0
203	0	25			0				0				0	1970-01-01	2016-12-31	0
204	0	25			0				0				0	1970-01-01	2016-12-31	0
205	0	25			0				0				0	1970-01-01	2016-12-31	0
206	0	25			0				0				0	1970-01-01	2016-12-31	0
207	0	25			0				0				0	1970-01-01	2016-12-31	0
208	1	25			0				0				0	1970-01-01	2016-12-31	0
209	1	25			0				1	3039 3039	1982-06-22	37	0	1970-01-01	2016-12-31	0
210	0	25			0				0				0	1970-01-01	2016-12-31	0
211	1	25			0				0				0	1970-01-01	2016-12-31	0
212	1	25			0				0				0	1970-01-01	2016-12-31	0
213	1	25			0				0				0	1970-01-01	2016-12-31	0
214	1	25	2007-03-10	62	0				1	3039 3039	1979-11-26	34	1	1970-01-01	2016-12-31	2
215	1	25			0				0				0	1970-01-01	2016-12-31	0
216	1	25			0				0				0	1970-01-01	2016-12-31	0
217	1	25			0				0				0	1970-01-01	2016-12-31	0
218	0	25			0				0				0	1970-01-01	2016-12-31	0
219	1	25	1971-03-25	26	0				0				1	1970-01-01	2016-12-31	2
220	0	25			0				0				0	1970-01-01	2016-12-31	0
221	1	25			0				0				0	1970-01-01	2016-12-31	0
222	1	25			0				0				0	1970-01-01	2016-12-31	0
223	1	25	1993-05-18	48	0				0				1	1970-01-01	2016-12-31	2
224	1	25			0				0				0	1970-01-01	2016-12-31	0
225	1	25	1995-11-11	50	0				0				1	1970-01-01	2016-12-31	2
226	1	25			0				0				0	1970-01-01	2016-12-31	0
227	1	25			0				0				0	1970-01-01	2016-12-31	0
228	1	25			0				0				0	1970-01-01	2016-12-31	0
229	1	25			0				0				0	1970-01-01	2016-12-31	0
230	0	25	1999-01-10	53	0				0				1	1970-01-01	2016-12-31	2
231	0	25			0				0				0	1970-01-01	2016-12-31	0
232	1	25			0				0				0	1970-01-01	2016-12-31	0
233	1	25			0				0				0	1970-01-01	2016-12-31	0
234	0	25			0				0				0	1970-01-01	2016-12-31	0
235	1	25			1	S720	2015-01-04	69	0				0	1970-01-01	2016-12-31	1
236	1	25			0				0				0	1970-01-01	2016-12-31	0
237	1	25			0				0				0	1970-01-01	2016-12-31	0
238	1	25			0				0				0	1970-01-01	2016-12-31	0
239	0	25			0				0				0	1970-01-01	2016-12-31	0
240	1	25			0				0				0	1970-01-01	2016-12-31	0
241	0	25			0				0				0	1970-01-01	2016-12-31	0
242	1	25			0				0				0	1970-01-01	2016-12-31	0
243	0	25			0				0				0	1970-01-01	2016-12-31	0
244	1	25			0				0				0	1970-01-01	2016-12-31	0
245	1	25	2016-03-03	71	0				0				1	1970-01-01	2016-12-31	2
246	0	25			0				0				0	1970-01-01	2016-12-31	0
247	0	25			0				0				0	1970-01-01	2016-12-31	0
248	0	25			0				0				0	1970-01-01	2016-12-31	0
249	0	25			0				0				0	1970-01-01	2016-12-31	0
250	0	25			0				0				0	1970-01-01	2016-12-31	0
251	1	25			0				0				0	1970-01-01	2016-12-31	0
252	1	25			0				0				0	1970-01-01	2016-12-31	0
253	1	25			0				0				0	1970-01-01	2016-12-31	0
254	0	25			0				0				0	1970-01-01	2016-12-31	0
255	1	25			0				0				0	1970-01-01	2016-12-31	0
256	0	25			0				0				0	1970-01-01	2016-12-31	0
257	1	25			0				0				0	1970-01-01	2016-12-31	0
258	1	25			0				0				0	1970-01-01	2016-12-31	0
259	0	25			0				0				0	1970-01-01	2016-12-31	0
260	0	25			0				0				0	1970-01-01	2016-12-31	0
261	1	25			0				0				0	1970-01-01	2016-12-31	0
262	0	25			0				0				0	1970-01-01	2016-12-31	0
263	0	25	2009-09-24	64	0				0				1	1970-01-01	2016-12-31	2
264	0	25			0				0				0	1970-01-01	2016-12-31	0
265	0	25			0				0				0	1970-01-01	2016-12-31	0
266	0	25			0				0				0	1970-01-01	2016-12-31	0
267	1	25			0				0				0	1970-01-01	2016-12-31	0
268	1	25	2014-01-22	68	0				0				1	1970-01-01	2016-12-31	2
269	0	25			0				0				0	1970-01-01	2016-12-31	0
270	0	25			0				0				0	1970-01-01	2016-12-31	0
271	0	25	1987-04-24	42	0				0				1	1970-01-01	2016-12-31	2
272	0	25			0				0				0	1970-01-01	2016-12-31	0
273	0	25			0				0				0	1970-01-01	2016-12-31	0
274	1	25			0				0				0	1970-01-01	2016-12-31	0
275	1	25			0				0				0	1970-01-01	2016-12-31	0
276	0	25			0				0				0	1970-01-01	2016-12-31	0
277	0	25			0				0				0	1970-01-01	2016-12-31	0
278	0	25			0				1	980 980	1983-03-31	38	0	1970-01-01	2016-12-31	0
279	1	25			0				0				0	1970-01-01	2016-12-31	0
280	0	25			0				0				0	1970-01-01	2016-12-31	0
281	1	25			0				0				0	1970-01-01	2016-12-31	0
282	0	25			0				0				0	1970-01-01	2016-12-31	0
283	1	25			0				0				0	1970-01-01	2016-12-31	0
284	0	25			0				0				0	1970-01-01	2016-12-31	0
285	0	25			0				0				0	1970-01-01	2016-12-31	0
286	0	25			0				0				0	1970-01-01	2016-12-31	0
287	1	25			0				0				0	1970-01-01	2016-12-31	0
288	0	25			0				0				0	1970-01-01	2016-12-31	0
289	0	25			0				0				0	1970-01-01	2016-12-31	0
290	0	25			0				0				0	1970-01-01	2016-12-31	0
291	0	25			0				0				0	1970-01-01	2016-12-31	0
292	0	25			0				0				0	1970-01-01	2016-12-31	0
293	0	25			0				0				0	1970-01-01	2016-12-31	0
294	0	25	2016-10-01	71	0				0				1	1970-01-01	2016-12-31	2
295	1	25			0				0				0	1970-01-01	2016-12-31	0
296	0	25	1979-05-09	34	0				1	3031 3031	1978-04-13	33	1	1970-01-01	2016-12-31	2
297	0	25			0				0				0	1970-01-01	2016-12-31	0
298	0	25			0				0				0	1970-01-01	2016-12-31	0
299	1	25			0				0				0	1970-01-01	2016-12-31	0
300	1	25			0				1	303 303	1989-06-29	44	0	1970-01-01	2016-12-31	0
301	0	25	2015-09-02	70	0				0				1	1970-01-01	2016-12-31	2
302	0	25	2015-08-14	70	0				0				1	1970-01-01	2016-12-31	2
303	0	25	2009-03-07	64	0				0				1	1970-01-01	2016-12-31	2
304	1	25	1971-10-31	26	0				0				1	1970-01-01	2016-12-31	2
305	1	25			0				0				0	1970-01-01	2016-12-31	0
306	0	25			0				0				0	1970-01-01	2016-12-31	0
307	0	25			0				0				0	1970-01-01	2016-12-31	0
308	0	25			0				0				0	1970-01-01	2016-12-31	0
309	1	25			0				0				0	1970-01-01	2016-12-31	0
310	1	25	2016-08-13	71	0				1	K70 E11	2013-07-05	68	1	1970-01-01	2016-12-31	2
311	0	25	2001-05-13	56	0				0				1	1970-01-01	2016-12-31	2
312	0	25			0				0				0	1970-01-01	2016-12-31	0
313	0	25			0				0				0	1970-01-01	2016-12-31	0
314	0	25			0				0				0	1970-01-01	2016-12-31	0
315	0	25	2014-07-21	69	0				0				1	1970-01-01	2016-12-31	2
316	0	25			0				0				0	1970-01-01	2016-12-31	0
317	0	25			0				0				0	1970-01-01	2016-12-31	0
318	1	25	2016-04-07	71	0				0				1	1970-01-01	2016-12-31	2
319	0	25			0				0				0	1970-01-01	2016-12-31	0
320	0	25			0				0				0	1970-01-01	2016-12-31	0
321	0	25	2011-08-09	66	0				0				1	1970-01-01	2016-12-31	2
322	1	25	2012-08-31	67	0				0				1	1970-01-01	2016-12-31	2
323	0	25	2012-02-28	66	0				0				1	1970-01-01	2016-12-31	2
324	1	25			0				0				0	1970-01-01	2016-12-31	0
325	1	25			0				0				0	1970-01-01	2016-12-31	0
326	0	25			0				0				0	1970-01-01	2016-12-31	0
327	0	25			0				0				0	1970-01-01	2016-12-31	0
328	1	25			0				0				0	1970-01-01	2016-12-31	0
329	1	25	1979-10-07	34	0				0				1	1970-01-01	2016-12-31	2
330	1	25			0				0				0	1970-01-01	2016-12-31	0
331	0	25			0				0				0	1970-01-01	2016-12-31	0
332	1	25			0				0				0	1970-01-01	2016-12-31	0
333	1	25			0				0				0	1970-01-01	2016-12-31	0
334	1	25			0				0				0	1970-01-01	2016-12-31	0
335	0	25			0				0				0	1970-01-01	2016-12-31	0
336	0	25			0				0				0	1970-01-01	2016-12-31	0
337	0	25			0				0				0	1970-01-01	2016-12-31	0
338	0	25			0				0				0	1970-01-01	2016-12-31	0
339	1	25			0				0				0	1970-01-01	2016-12-31	0
340	0	25			0				0				0	1970-01-01	2016-12-31	0
341	0	25	1978-07-27	33	0				0				1	1970-01-01	2016-12-31	2
342	1	25	2015-10-22	70	0				0				1	1970-01-01	2016-12-31	2
343	1	25			0				0				0	1970-01-01	2016-12-31	0
344	0	25			0				0				0	1970-01-01	2016-12-31	0
345	0	25	1997-05-22	52	0				0				1	1970-01-01	2016-12-31	2
346	1	25			0				0				0	1970-01-01	2016-12-31	0
347	0	25	2015-10-14	70	1	S720	2012-04-08	67	0				1	1970-01-01	2016-12-31	1
348	1	25			0				0				0	1970-01-01	2016-12-31	0
349	1	25	2014-07-21	69	0				0				1	1970-01-01	2016-12-31	2
350	0	25			0				0				0	1970-01-01	2016-12-31	0
351	1	25			0				0				0	1970-01-01	2016-12-31	0
352	1	25			0				0				0	1970-01-01	2016-12-31	0
353	0	25			0				0				0	1970-01-01	2016-12-31	0
354	0	25	2016-02-24	70	1	S720	2012-03-08	67	1	S06 S06 F100	1999-03-28	54	1	1970-01-01	2016-12-31	1
355	1	25			0				0				0	1970-01-01	2016-12-31	0
356	1	25			0				0				0	1970-01-01	2016-12-31	0
357	0	25			0				0				0	1970-01-01	2016-12-31	0
358	1	25			0				0				0	1970-01-01	2016-12-31	0
359	0	25			0				0				0	1970-01-01	2016-12-31	0
360	1	25			0				0				0	1970-01-01	2016-12-31	0
361	1	25			0				0				0	1970-01-01	2016-12-31	0
362	0	25			0				0				0	1970-01-01	2016-12-31	0
363	1	25			0				0				0	1970-01-01	2016-12-31	0
364	0	25			0				0				0	1970-01-01	2016-12-31	0
365	0	25			0				0				0	1970-01-01	2016-12-31	0
366	0	25			0				0				0	1970-01-01	2016-12-31	0
367	1	25			0				0				0	1970-01-01	2016-12-31	0
368	1	25			1	S720	2014-10-09	69	0				0	1970-01-01	2016-12-31	1
369	1	25			0				0				0	1970-01-01	2016-12-31	0
370	1	25			0				0				0	1970-01-01	2016-12-31	0
371	1	25			0				1	K70 K70	2010-06-03	65	0	1970-01-01	2016-12-31	0
372	1	25			1	820A	1991-03-28	46	0				0	1970-01-01	2016-12-31	1
373	0	25			0				0				0	1970-01-01	2016-12-31	0
374	1	25			0				0				0	1970-01-01	2016-12-31	0
375	0	25			0				0				0	1970-01-01	2016-12-31	0
376	0	25			0				0				0	1970-01-01	2016-12-31	0
377	0	25			0				0				0	1970-01-01	2016-12-31	0
378	0	25			0				0				0	1970-01-01	2016-12-31	0
379	1	25	2017-10-29		0				0				0	1970-01-01	2016-12-31	0
380	0	25			0				0				0	1970-01-01	2016-12-31	0
381	0	25			0				0				0	1970-01-01	2016-12-31	0
382	0	25			0				0				0	1970-01-01	2016-12-31	0
383	1	25			0				0				0	1970-01-01	2016-12-31	0
384	1	25	2014-05-20	69	0				0				1	1970-01-01	2016-12-31	2
385	1	25			0				0				0	1970-01-01	2016-12-31	0
386	0	25	1998-05-26	53	0				0				1	1970-01-01	2016-12-31	2
387	1	25			0				0				0	1970-01-01	2016-12-31	0
388	1	25			0				0				0	1970-01-01	2016-12-31	0
389	1	25			0				0				0	1970-01-01	2016-12-31	0
390	1	25			0				0				0	1970-01-01	2016-12-31	0
391	0	25			0				0				0	1970-01-01	2016-12-31	0
392	1	25			0				1	3031	1973-01-06	27	0	1970-01-01	2016-12-31	0
393	0	25			0				0				0	1970-01-01	2016-12-31	0
394	0	25			0				0				0	1970-01-01	2016-12-31	0
395	0	25			0				0				0	1970-01-01	2016-12-31	0
396	0	25			0				0				0	1970-01-01	2016-12-31	0
397	1	25	2001-05-01	56	0				0				1	1970-01-01	2016-12-31	2
398	1	25			0				0				0	1970-01-01	2016-12-31	0
399	0	25			0				0				0	1970-01-01	2016-12-31	0
400	1	25			0				0				0	1970-01-01	2016-12-31	0
401	0	25			0				0				0	1970-01-01	2016-12-31	0
402	0	25			0				0				0	1970-01-01	2016-12-31	0
403	0	25			0				0				0	1970-01-01	2016-12-31	0
404	1	25			0				0				0	1970-01-01	2016-12-31	0
405	1	25			0				0				0	1970-01-01	2016-12-31	0
406	1	25			0				0				0	1970-01-01	2016-12-31	0
407	1	25			0				0				0	1970-01-01	2016-12-31	0
408	1	25			0				0				0	1970-01-01	2016-12-31	0
409	1	25			0				0				0	1970-01-01	2016-12-31	0
410	0	25			0				0				0	1970-01-01	2016-12-31	0
411	0	25			0				0				0	1970-01-01	2016-12-31	0
412	1	25			0				0				0	1970-01-01	2016-12-31	0
413	0	25			0				0				0	1970-01-01	2016-12-31	0
414	0	25			0				0				0	1970-01-01	2016-12-31	0
415	0	25			0				0				0	1970-01-01	2016-12-31	0
416	1	25	2014-09-22	69	0				0				1	1970-01-01	2016-12-31	2
417	0	25	1989-02-13	43	0				0				1	1970-01-01	2016-12-31	2
418	0	25			0				0				0	1970-01-01	2016-12-31	0
419	1	25			0				0				0	1970-01-01	2016-12-31	0
420	0	25			0				0				0	1970-01-01	2016-12-31	0
421	0	25			0				0				0	1970-01-01	2016-12-31	0
422	0	25			0				0				0	1970-01-01	2016-12-31	0
423	1	25			0				0				0	1970-01-01	2016-12-31	0
424	1	25			0				0				0	1970-01-01	2016-12-31	0
425	0	25			0				0				0	1970-01-01	2016-12-31	0
426	0	25			0				0				0	1970-01-01	2016-12-31	0
427	1	25			1	S720	2012-10-15	67	0				0	1970-01-01	2016-12-31	1
428	1	25	2010-04-05	65	0				0				1	1970-01-01	2016-12-31	2
429	0	25			0				0				0	1970-01-01	2016-12-31	0
430	0	25			0				0				0	1970-01-01	2016-12-31	0
431	0	25			0				0				0	1970-01-01	2016-12-31	0
432	1	25			1	S721	2016-12-26	71	0				0	1970-01-01	2016-12-31	1
433	0	25			0				0				0	1970-01-01	2016-12-31	0
434	1	25	2015-03-08	69	0				0				1	1970-01-01	2016-12-31	2
435	0	25			0				1	F100	2007-05-25	62	0	1970-01-01	2016-12-31	0
436	1	25			0				0				0	1970-01-01	2016-12-31	0
437	1	25			0				0				0	1970-01-01	2016-12-31	0
438	0	25	1978-02-19	32	0				0				1	1970-01-01	2016-12-31	2
439	1	25			0				0				0	1970-01-01	2016-12-31	0
440	1	25			0				1	F100	2011-10-17	66	0	1970-01-01	2016-12-31	0
441	0	25			0				0				0	1970-01-01	2016-12-31	0
442	0	25			0				0				0	1970-01-01	2016-12-31	0
443	0	25			0				0				0	1970-01-01	2016-12-31	0
444	1	25			0				1	3032 3032	1973-06-11	28	0	1970-01-01	2016-12-31	0
445	0	25			0				0				0	1970-01-01	2016-12-31	0
446	1	25			0				0				0	1970-01-01	2016-12-31	0
447	0	25	2010-07-06	65	0				0				1	1970-01-01	2016-12-31	2
448	0	25			0				0				0	1970-01-01	2016-12-31	0
449	0	25			0				0				0	1970-01-01	2016-12-31	0
450	0	25			0				0				0	1970-01-01	2016-12-31	0
451	1	25			0				0				0	1970-01-01	2016-12-31	0
452	0	25			0				0				0	1970-01-01	2016-12-31	0
453	0	25	1996-10-18	51	0				0				1	1970-01-01	2016-12-31	2
454	0	25	2010-05-09	65	0				0				1	1970-01-01	2016-12-31	2
455	0	25			0				0				0	1970-01-01	2016-12-31	0
456	1	25			0				0				0	1970-01-01	2016-12-31	0
457	0	25			0				0				0	1970-01-01	2016-12-31	0
458	0	25	2011-08-02	66	0				0				1	1970-01-01	2016-12-31	2
459	1	25	2001-06-10	56	0				0				1	1970-01-01	2016-12-31	2
460	1	25			0				0				0	1970-01-01	2016-12-31	0
461	0	25			0				0				0	1970-01-01	2016-12-31	0
462	0	25	2015-04-15	70	1	S721	2014-01-11	68	0				1	1970-01-01	2016-12-31	1
463	1	25			0				0				0	1970-01-01	2016-12-31	0
464	0	25			0				0				0	1970-01-01	2016-12-31	0
465	0	25			0				0				0	1970-01-01	2016-12-31	0
466	0	25			0				0				0	1970-01-01	2016-12-31	0
467	1	25			0				0				0	1970-01-01	2016-12-31	0
468	1	25	1998-05-02	53	0				0				1	1970-01-01	2016-12-31	2
469	1	25	2009-10-19	64	0				1	305A 305A	1991-09-30	46	1	1970-01-01	2016-12-31	2
470	0	25			0				0				0	1970-01-01	2016-12-31	0
471	0	25			0				0				0	1970-01-01	2016-12-31	0
472	1	25			0				1	3030 3030	1983-12-30	38	0	1970-01-01	2016-12-31	0
473	0	25			0				0				0	1970-01-01	2016-12-31	0
474	0	25			0				0				0	1970-01-01	2016-12-31	0
475	0	25			0				0				0	1970-01-01	2016-12-31	0
476	0	25			0				0				0	1970-01-01	2016-12-31	0
477	0	25			0				0				0	1970-01-01	2016-12-31	0
478	0	25			0				0				0	1970-01-01	2016-12-31	0
479	1	25	1990-10-07	45	0				0				1	1970-01-01	2016-12-31	2
480	1	25			0				0				0	1970-01-01	2016-12-31	0
481	1	25			0				0				0	1970-01-01	2016-12-31	0
482	1	25			0				0				0	1970-01-01	2016-12-31	0
483	1	25	2006-04-30	61	0				0				1	1970-01-01	2016-12-31	2
484	1	25			0				0				0	1970-01-01	2016-12-31	0
485	1	25			0				0				0	1970-01-01	2016-12-31	0
486	0	25			0				0				0	1970-01-01	2016-12-31	0
487	1	25			0				0				0	1970-01-01	2016-12-31	0
488	1	25			0				0				0	1970-01-01	2016-12-31	0
489	1	25			0				0				0	1970-01-01	2016-12-31	0
490	1	25			0				0				0	1970-01-01	2016-12-31	0
491	0	25			0				0				0	1970-01-01	2016-12-31	0
492	0	25			0				0				0	1970-01-01	2016-12-31	0
493	0	25			0				0				0	1970-01-01	2016-12-31	0
494	1	25			0				0				0	1970-01-01	2016-12-31	0
495	0	25	2003-10-21	58	1	S723	1999-11-20	54	0				1	1970-01-01	2016-12-31	1
496	0	25			0				0				0	1970-01-01	2016-12-31	0
497	0	25			0				0				0	1970-01-01	2016-12-31	0
498	0	25			0				0				0	1970-01-01	2016-12-31	0
499	0	25			0				0				0	1970-01-01	2016-12-31	0
500	0	25			0				0				0	1970-01-01	2016-12-31	0
501	0	25	1990-08-19	45	0				0				1	1970-01-01	2016-12-31	2
502	0	25			0				0				0	1970-01-01	2016-12-31	0
503	1	25			0				0				0	1970-01-01	2016-12-31	0
504	0	25			0				0				0	1970-01-01	2016-12-31	0
505	0	25			0				0				0	1970-01-01	2016-12-31	0
506	1	25	2012-06-05	67	0				0				1	1970-01-01	2016-12-31	2
507	0	25			0				0				0	1970-01-01	2016-12-31	0
508	1	25	2014-01-18	68	0				0				1	1970-01-01	2016-12-31	2
509	0	25			0				0				0	1970-01-01	2016-12-31	0
510	1	25	2017-08-04		0				0				0	1970-01-01	2016-12-31	0
511	0	25			0				0				0	1970-01-01	2016-12-31	0
512	1	25			0				0				0	1970-01-01	2016-12-31	0
513	0	25	2017-01-17		1	S721	2015-08-25	70	0				0	1970-01-01	2016-12-31	1
514	1	25			0				0				0	1970-01-01	2016-12-31	0
515	0	25			0				0				0	1970-01-01	2016-12-31	0
516	0	25			0				0				0	1970-01-01	2016-12-31	0
517	0	25			0				1	303 303	1988-10-10	43	0	1970-01-01	2016-12-31	0
518	0	25			0				0				0	1970-01-01	2016-12-31	0
519	1	25			0				0				0	1970-01-01	2016-12-31	0
520	1	25			0				0				0	1970-01-01	2016-12-31	0
521	1	25	2013-07-05	68	0				0				1	1970-01-01	2016-12-31	2
522	0	25			0				0				0	1970-01-01	2016-12-31	0
523	0	25			0				0				0	1970-01-01	2016-12-31	0
524	1	25			0				0				0	1970-01-01	2016-12-31	0
525	0	25			0				0				0	1970-01-01	2016-12-31	0
526	1	25			0				0				0	1970-01-01	2016-12-31	0
527	0	25			0				0				0	1970-01-01	2016-12-31	0
528	0	25			0				0				0	1970-01-01	2016-12-31	0
529	1	25	2016-06-08	71	0				0				1	1970-01-01	2016-12-31	2
530	0	25			0				0				0	1970-01-01	2016-12-31	0
531	1	25	2015-06-10	70	0				0				1	1970-01-01	2016-12-31	2
532	0	25			0				0				0	1970-01-01	2016-12-31	0
533	0	25	2008-11-28	63	0				0				1	1970-01-01	2016-12-31	2
534	0	25			0				0				0	1970-01-01	2016-12-31	0
535	0	25	2006-07-25	61	0				0				1	1970-01-01	2016-12-31	2
536	1	25	2007-10-10	62	0				0				1	1970-01-01	2016-12-31	2
537	0	25			0				0				0	1970-01-01	2016-12-31	0
538	1	25			0				0				0	1970-01-01	2016-12-31	0
539	0	25			0				0				0	1970-01-01	2016-12-31	0
540	1	25			0				0				0	1970-01-01	2016-12-31	0
541	1	25	2010-06-05	65	0				0				1	1970-01-01	2016-12-31	2
542	0	25			0				0				0	1970-01-01	2016-12-31	0
543	1	25			0				0				0	1970-01-01	2016-12-31	0
544	1	25			0				0				0	1970-01-01	2016-12-31	0
545	0	25			0				0				0	1970-01-01	2016-12-31	0
546	1	25	2009-06-15	64	0				0				1	1970-01-01	2016-12-31	2
547	1	25			0				0				0	1970-01-01	2016-12-31	0
548	1	25			0				1	305A 305A	1990-02-28	44	0	1970-01-01	2016-12-31	0
549	1	25			0				0				0	1970-01-01	2016-12-31	0
550	1	25			0				0				0	1970-01-01	2016-12-31	0
551	1	25	2012-02-12	66	0				0				1	1970-01-01	2016-12-31	2
552	0	25			0				0				0	1970-01-01	2016-12-31	0
553	0	25			0				0				0	1970-01-01	2016-12-31	0
554	1	25			0				0				0	1970-01-01	2016-12-31	0
555	1	25			0				0				0	1970-01-01	2016-12-31	0
556	0	25			0				0				0	1970-01-01	2016-12-31	0
557	0	25	2016-04-29	71	0				0				1	1970-01-01	2016-12-31	2
558	0	25			0				0				0	1970-01-01	2016-12-31	0
559	1	25			0				0				0	1970-01-01	2016-12-31	0
560	1	25	2009-10-10	64	0				0				1	1970-01-01	2016-12-31	2
561	0	25			0				0				0	1970-01-01	2016-12-31	0
562	1	25	2009-01-23	63	0				0				1	1970-01-01	2016-12-31	2
563	0	25			0				0				0	1970-01-01	2016-12-31	0
564	1	25			0				0				0	1970-01-01	2016-12-31	0
565	1	25			0				0				0	1970-01-01	2016-12-31	0
566	0	25			0				0				0	1970-01-01	2016-12-31	0
567	0	25			0				0				0	1970-01-01	2016-12-31	0
568	1	25	2008-09-03	63	0				1	571C	1992-07-18	47	1	1970-01-01	2016-12-31	2
569	1	25			0				0				0	1970-01-01	2016-12-31	0
570	0	25	1979-10-07	34	0				0				1	1970-01-01	2016-12-31	2
571	1	25			0				1	3039 3039	1977-12-10	32	0	1970-01-01	2016-12-31	0
572	0	25			0				0				0	1970-01-01	2016-12-31	0
573	1	25			0				0				0	1970-01-01	2016-12-31	0
574	0	25			0				0				0	1970-01-01	2016-12-31	0
575	1	25			0				0				0	1970-01-01	2016-12-31	0
576	1	25			0				0				0	1970-01-01	2016-12-31	0
577	0	25			0				0				0	1970-01-01	2016-12-31	0
578	0	25	2014-11-05	69	0				0				1	1970-01-01	2016-12-31	2
579	0	25			0				0				0	1970-01-01	2016-12-31	0
580	1	25			0				0				0	1970-01-01	2016-12-31	0
581	1	25			0				0				0	1970-01-01	2016-12-31	0
582	0	25			0				0				0	1970-01-01	2016-12-31	0
583	0	25			0				0				0	1970-01-01	2016-12-31	0
584	1	25			0				0				0	1970-01-01	2016-12-31	0
585	0	25			0				0				0	1970-01-01	2016-12-31	0
586	1	25			0				0				0	1970-01-01	2016-12-31	0
587	0	25			0				0				0	1970-01-01	2016-12-31	0
588	1	25			0				0				0	1970-01-01	2016-12-31	0
589	0	25			0				0				0	1970-01-01	2016-12-31	0
590	1	25			0				0				0	1970-01-01	2016-12-31	0
591	1	25			0				0				0	1970-01-01	2016-12-31	0
592	0	25			0				0				0	1970-01-01	2016-12-31	0
593	0	25			0				0				0	1970-01-01	2016-12-31	0
594	1	25			0				0				0	1970-01-01	2016-12-31	0
595	0	25			0				0				0	1970-01-01	2016-12-31	0
596	1	25	2008-01-27	62	0				0				1	1970-01-01	2016-12-31	2
597	0	25			0				0				0	1970-01-01	2016-12-31	0
598	1	25			0				0				0	1970-01-01	2016-12-31	0
599	1	25			0				0				0	1970-01-01	2016-12-31	0
600	1	25			0				0				0	1970-01-01	2016-12-31	0
601	0	25			0				0				0	1970-01-01	2016-12-31	0
602	1	25			0				0				0	1970-01-01	2016-12-31	0
603	0	25			0				0				0	1970-01-01	2016-12-31	0
604	0	25			0				0				0	1970-01-01	2016-12-31	0
605	1	25			0				0				0	1970-01-01	2016-12-31	0
606	1	25			0				0				0	1970-01-01	2016-12-31	0
607	0	25			0				0				0	1970-01-01	2016-12-31	0
608	0	25			0				0				0	1970-01-01	2016-12-31	0
609	0	25			0				0				0	1970-01-01	2016-12-31	0
610	0	25			0				0				0	1970-01-01	2016-12-31	0
611	0	25			0				0				0	1970-01-01	2016-12-31	0
612	0	25			0				0				0	1970-01-01	2016-12-31	0
613	1	25			0				0				0	1970-01-01	2016-12-31	0
614	0	25			0				0				0	1970-01-01	2016-12-31	0
615	1	25			0				0				0	1970-01-01	2016-12-31	0
616	0	25			0				0				0	1970-01-01	2016-12-31	0
617	1	25			0				0				0	1970-01-01	2016-12-31	0
618	1	25			0				1	3030 3030 301	1975-10-09	30	0	1970-01-01	2016-12-31	0
619	0	25			0				0				0	1970-01-01	2016-12-31	0
620	0	25			0				0				0	1970-01-01	2016-12-31	0
621	1	25			0				0				0	1970-01-01	2016-12-31	0
622	1	25			0				0				0	1970-01-01	2016-12-31	0
623	1	25			0				0				0	1970-01-01	2016-12-31	0
624	0	25	1995-04-21	49	0				0				1	1970-01-01	2016-12-31	2
625	1	25	1995-09-26	50	0				0				1	1970-01-01	2016-12-31	2
626	0	25			0				0				0	1970-01-01	2016-12-31	0
627	0	25			0				0				0	1970-01-01	2016-12-31	0
628	0	25			0				0				0	1970-01-01	2016-12-31	0
629	0	25			0				0				0	1970-01-01	2016-12-31	0
630	1	25			0				0				0	1970-01-01	2016-12-31	0
631	1	25			0				0				0	1970-01-01	2016-12-31	0
632	0	25			0				0				0	1970-01-01	2016-12-31	0
633	0	25			0				0				0	1970-01-01	2016-12-31	0
634	1	25	2001-07-11	56	0				0				1	1970-01-01	2016-12-31	2
635	1	25	1998-10-31	53	0				0				1	1970-01-01	2016-12-31	2
636	1	25			0				0				0	1970-01-01	2016-12-31	0
637	1	25			0				0				0	1970-01-01	2016-12-31	0
638	0	25			0				0				0	1970-01-01	2016-12-31	0
639	0	25	2008-08-20	63	0				0				1	1970-01-01	2016-12-31	2
640	0	25			0				0				0	1970-01-01	2016-12-31	0
641	1	25			0				0				0	1970-01-01	2016-12-31	0
642	0	25			0				0				0	1970-01-01	2016-12-31	0
643	1	25			0				0				0	1970-01-01	2016-12-31	0
644	0	25			0				0				0	1970-01-01	2016-12-31	0
645	1	25			0				0				0	1970-01-01	2016-12-31	0
646	1	25			0				1	305A	1993-05-01	48	0	1970-01-01	2016-12-31	0
647	0	25			0				0				0	1970-01-01	2016-12-31	0
648	0	25			0				0				0	1970-01-01	2016-12-31	0
649	1	25			0				0				0	1970-01-01	2016-12-31	0
650	1	25	2013-09-27	68	0				0				1	1970-01-01	2016-12-31	2
651	1	25			0				0				0	1970-01-01	2016-12-31	0
652	1	25			0				0				0	1970-01-01	2016-12-31	0
653	0	25			0				0				0	1970-01-01	2016-12-31	0
654	1	25			0				0				0	1970-01-01	2016-12-31	0
655	1	25			0				1	3039 3039	1975-10-13	30	0	1970-01-01	2016-12-31	0
656	1	25			0				0				0	1970-01-01	2016-12-31	0
657	0	25			0				1	F100 F100 F10	2012-04-01	66	0	1970-01-01	2016-12-31	0
658	1	25			0				0				0	1970-01-01	2016-12-31	0
659	0	25			0				0				0	1970-01-01	2016-12-31	0
660	0	25	2004-07-15	59	0				1	F100 F100 F10	2002-11-16	57	1	1970-01-01	2016-12-31	2
661	0	25			0				0				0	1970-01-01	2016-12-31	0
662	1	25			0				0				0	1970-01-01	2016-12-31	0
663	0	25	1997-05-18	52	0				0				1	1970-01-01	2016-12-31	2
664	1	25	2014-04-11	68	0				0				1	1970-01-01	2016-12-31	2
665	1	25			0				1	K852 K852	2013-08-13	68	0	1970-01-01	2016-12-31	0
666	0	25			0				0				0	1970-01-01	2016-12-31	0
667	1	25			0				0				0	1970-01-01	2016-12-31	0
668	0	25			0				0				0	1970-01-01	2016-12-31	0
669	1	25			0				0				0	1970-01-01	2016-12-31	0
670	0	25			0				0				0	1970-01-01	2016-12-31	0
671	1	25			0				0				0	1970-01-01	2016-12-31	0
672	1	25			0				0				0	1970-01-01	2016-12-31	0
673	0	25			0				0				0	1970-01-01	2016-12-31	0
674	1	25			0				0				0	1970-01-01	2016-12-31	0
675	1	25			0				0				0	1970-01-01	2016-12-31	0
676	0	25			0				0				0	1970-01-01	2016-12-31	0
677	0	25			0				0				0	1970-01-01	2016-12-31	0
678	0	25			0				0				0	1970-01-01	2016-12-31	0
679	0	25			0				0				0	1970-01-01	2016-12-31	0
680	1	25			0				0				0	1970-01-01	2016-12-31	0
681	0	25			0				0				0	1970-01-01	2016-12-31	0
682	0	25			0				0				0	1970-01-01	2016-12-31	0
683	0	25			0				0				0	1970-01-01	2016-12-31	0
684	1	25			0				0				0	1970-01-01	2016-12-31	0
685	1	25	1978-05-20	33	0				0				1	1970-01-01	2016-12-31	2
686	0	25			0				0				0	1970-01-01	2016-12-31	0
687	1	25	1993-01-31	47	0				0				1	1970-01-01	2016-12-31	2
688	0	25			0				0				0	1970-01-01	2016-12-31	0
689	0	25			0				0				0	1970-01-01	2016-12-31	0
690	0	25			0				0				0	1970-01-01	2016-12-31	0
691	1	25	2003-08-04	58	0				0				1	1970-01-01	2016-12-31	2
692	0	25			0				0				0	1970-01-01	2016-12-31	0
693	1	25			0				0				0	1970-01-01	2016-12-31	0
694	0	25			0				0				0	1970-01-01	2016-12-31	0
695	1	25			0				0				0	1970-01-01	2016-12-31	0
696	0	25			0				0				0	1970-01-01	2016-12-31	0
697	1	25			0				0				0	1970-01-01	2016-12-31	0
698	0	25			0				0				0	1970-01-01	2016-12-31	0
699	1	25	1997-07-22	52	0				1	9800	1985-11-03	40	1	1970-01-01	2016-12-31	2
700	0	25	2006-04-27	60	0				0				1	1970-01-01	2016-12-31	2
701	1	25			0				0				0	1970-01-01	2016-12-31	0
702	1	25			0				0				0	1970-01-01	2016-12-31	0
703	0	25			0				0				0	1970-01-01	2016-12-31	0
704	1	25			0				0				0	1970-01-01	2016-12-31	0
705	1	25	2013-09-15	68	0				0				1	1970-01-01	2016-12-31	2
706	1	25			0				0				0	1970-01-01	2016-12-31	0
707	1	25			0				0				0	1970-01-01	2016-12-31	0
708	0	25			0				0				0	1970-01-01	2016-12-31	0
709	0	25			0				0				0	1970-01-01	2016-12-31	0
710	0	25			0				0				0	1970-01-01	2016-12-31	0
711	0	25			0				0				0	1970-01-01	2016-12-31	0
712	0	25			0				1	980	1975-05-24	30	0	1970-01-01	2016-12-31	0
713	0	25			0				0				0	1970-01-01	2016-12-31	0
714	0	25			0				0				0	1970-01-01	2016-12-31	0
715	1	25			0				0				0	1970-01-01	2016-12-31	0
716	1	25			0				0				0	1970-01-01	2016-12-31	0
717	0	25			0				0				0	1970-01-01	2016-12-31	0
718	0	25			0				0				0	1970-01-01	2016-12-31	0
719	1	25			0				0				0	1970-01-01	2016-12-31	0
720	0	25			0				0				0	1970-01-01	2016-12-31	0
721	1	25			0				0				0	1970-01-01	2016-12-31	0
722	1	25			0				0				0	1970-01-01	2016-12-31	0
723	0	25			0				0				0	1970-01-01	2016-12-31	0
724	0	25			0				0				0	1970-01-01	2016-12-31	0
725	1	25	2010-10-29	65	0				0				1	1970-01-01	2016-12-31	2
726	1	25	1997-08-13	52	0				0				1	1970-01-01	2016-12-31	2
727	0	25			0				0				0	1970-01-01	2016-12-31	0
728	1	25			0				0				0	1970-01-01	2016-12-31	0
729	0	25			0				0				0	1970-01-01	2016-12-31	0
730	1	25			0				0				0	1970-01-01	2016-12-31	0
731	1	25			0				0				0	1970-01-01	2016-12-31	0
732	1	25	2006-05-28	61	0				0				1	1970-01-01	2016-12-31	2
733	1	25			0				0				0	1970-01-01	2016-12-31	0
734	0	25			0				0				0	1970-01-01	2016-12-31	0
735	1	25			0				0				0	1970-01-01	2016-12-31	0
736	0	25			0				0				0	1970-01-01	2016-12-31	0
737	0	25			0				0				0	1970-01-01	2016-12-31	0
738	0	25			0				0				0	1970-01-01	2016-12-31	0
739	0	25			0				0				0	1970-01-01	2016-12-31	0
740	1	25			0				0				0	1970-01-01	2016-12-31	0
741	0	25			0				0				0	1970-01-01	2016-12-31	0
742	0	25	1996-07-15	50	0				0				1	1970-01-01	2016-12-31	2
743	1	25			0				0				0	1970-01-01	2016-12-31	0
744	1	25			0				0				0	1970-01-01	2016-12-31	0
745	0	25			0				0				0	1970-01-01	2016-12-31	0
746	1	25			0				0				0	1970-01-01	2016-12-31	0
747	1	25	2010-12-02	65	0				0				1	1970-01-01	2016-12-31	2
748	0	25	2003-12-04	58	1	S720	2001-12-12	56	0				1	1970-01-01	2016-12-31	1
749	1	25			0				0				0	1970-01-01	2016-12-31	0
750	0	25			0				0				0	1970-01-01	2016-12-31	0
751	0	25			0				0				0	1970-01-01	2016-12-31	0
752	0	25			0				1	303 303	1996-11-08	51	0	1970-01-01	2016-12-31	0
753	0	25	1995-11-28	50	0				0				1	1970-01-01	2016-12-31	2
754	1	25			1	8123	1972-11-06	27	0				0	1970-01-01	2016-12-31	1
755	0	25			0				0				0	1970-01-01	2016-12-31	0
756	0	25			0				0				0	1970-01-01	2016-12-31	0
757	1	25			0				0				0	1970-01-01	2016-12-31	0
758	0	25			0				0				0	1970-01-01	2016-12-31	0
759	1	25			0				0				0	1970-01-01	2016-12-31	0
760	0	25			0				0				0	1970-01-01	2016-12-31	0
761	1	25	2011-11-26	66	0				0				1	1970-01-01	2016-12-31	2
762	0	25			0				0				0	1970-01-01	2016-12-31	0
763	1	25			0				0				0	1970-01-01	2016-12-31	0
764	1	25	2016-08-15	71	0				0				1	1970-01-01	2016-12-31	2
765	0	25	2002-05-12	56	0				1	303 303	1995-06-13	50	1	1970-01-01	2016-12-31	2
766	1	25			0				0				0	1970-01-01	2016-12-31	0
767	0	25			0				0				0	1970-01-01	2016-12-31	0
768	1	25			0				0				0	1970-01-01	2016-12-31	0
769	0	25			0				0				0	1970-01-01	2016-12-31	0
770	0	25			0				0				0	1970-01-01	2016-12-31	0
771	0	25	2005-03-16	59	0				0				1	1970-01-01	2016-12-31	2
772	0	25			0				0				0	1970-01-01	2016-12-31	0
773	0	25			0				0				0	1970-01-01	2016-12-31	0
774	1	25			0				1	S06 S06 F100	2005-11-16	60	0	1970-01-01	2016-12-31	0
775	0	25			0				0				0	1970-01-01	2016-12-31	0
776	1	25			0				0				0	1970-01-01	2016-12-31	0
777	0	25			0				0				0	1970-01-01	2016-12-31	0
778	0	25			0				0				0	1970-01-01	2016-12-31	0
779	1	25			0				0				0	1970-01-01	2016-12-31	0
780	1	25			0				0				0	1970-01-01	2016-12-31	0
781	0	25			0				0				0	1970-01-01	2016-12-31	0
782	0	25			0				0				0	1970-01-01	2016-12-31	0
783	0	25			0				0				0	1970-01-01	2016-12-31	0
784	0	25			0				0				0	1970-01-01	2016-12-31	0
785	0	25			0				0				0	1970-01-01	2016-12-31	0
786	1	25			0				0				0	1970-01-01	2016-12-31	0
787	1	25			0				0				0	1970-01-01	2016-12-31	0
788	0	25			0				0				0	1970-01-01	2016-12-31	0
789	0	25			0				0				0	1970-01-01	2016-12-31	0
790	0	25			0				0				0	1970-01-01	2016-12-31	0
791	1	25			0				0				0	1970-01-01	2016-12-31	0
792	1	25			0				0				0	1970-01-01	2016-12-31	0
793	1	25			0				0				0	1970-01-01	2016-12-31	0
794	0	25			0				0				0	1970-01-01	2016-12-31	0
795	0	25			0				0				0	1970-01-01	2016-12-31	0
796	0	25			0				0				0	1970-01-01	2016-12-31	0
797	1	25			0				0				0	1970-01-01	2016-12-31	0
798	1	25	2012-01-22	66	0				0				1	1970-01-01	2016-12-31	2
799	0	25			0				0				0	1970-01-01	2016-12-31	0
800	0	25			0				0				0	1970-01-01	2016-12-31	0
801	1	25			0				0				0	1970-01-01	2016-12-31	0
802	0	25			0				0				0	1970-01-01	2016-12-31	0
803	0	25			0				0				0	1970-01-01	2016-12-31	0
804	0	25			0				0				0	1970-01-01	2016-12-31	0
805	1	25			0				0				0	1970-01-01	2016-12-31	0
806	0	25			0				0				0	1970-01-01	2016-12-31	0
807	0	25			0				0				0	1970-01-01	2016-12-31	0
808	1	25	2004-02-02	58	0				0				1	1970-01-01	2016-12-31	2
809	0	25			0				0				0	1970-01-01	2016-12-31	0
810	0	25			0				0				0	1970-01-01	2016-12-31	0
811	0	25			0				0				0	1970-01-01	2016-12-31	0
812	0	25			0				0				0	1970-01-01	2016-12-31	0
813	0	25	2001-09-15	56	0				0				1	1970-01-01	2016-12-31	2
814	1	25	2014-05-21	68	0				0				1	1970-01-01	2016-12-31	2
815	1	25			0				0				0	1970-01-01	2016-12-31	0
816	1	25			0				0				0	1970-01-01	2016-12-31	0
817	1	25			0				0				0	1970-01-01	2016-12-31	0
818	0	25			0				0				0	1970-01-01	2016-12-31	0
819	0	25			1	S720	2016-10-24	71	0				0	1970-01-01	2016-12-31	1
820	0	25			0				0				0	1970-01-01	2016-12-31	0
821	1	25			0				0				0	1970-01-01	2016-12-31	0
822	1	25			0				0				0	1970-01-01	2016-12-31	0
823	0	25	2015-05-29	69	0				0				1	1970-01-01	2016-12-31	2
824	0	25			0				0				0	1970-01-01	2016-12-31	0
825	0	25			0				0				0	1970-01-01	2016-12-31	0
826	1	25			0				0				0	1970-01-01	2016-12-31	0
827	0	25			0				0				0	1970-01-01	2016-12-31	0
828	0	25	2015-12-10	70	0				0				1	1970-01-01	2016-12-31	2
829	1	25			0				0				0	1970-01-01	2016-12-31	0
830	1	25			0				0				0	1970-01-01	2016-12-31	0
831	0	25			0				0				0	1970-01-01	2016-12-31	0
832	0	25			0				0				0	1970-01-01	2016-12-31	0
833	1	25			0				0				0	1970-01-01	2016-12-31	0
834	0	25			0				0				0	1970-01-01	2016-12-31	0
835	1	25			0				0				0	1970-01-01	2016-12-31	0
836	0	25			0				0				0	1970-01-01	2016-12-31	0
837	0	25	2014-10-28	69	0				0				1	1970-01-01	2016-12-31	2
838	1	25			0				0				0	1970-01-01	2016-12-31	0
839	0	25			0				0				0	1970-01-01	2016-12-31	0
840	1	25			0				0				0	1970-01-01	2016-12-31	0
841	1	25	2016-01-19	70	0				0				1	1970-01-01	2016-12-31	2
842	1	25			0				0				0	1970-01-01	2016-12-31	0
843	0	25			0				0				0	1970-01-01	2016-12-31	0
844	0	25			0				0				0	1970-01-01	2016-12-31	0
845	1	25			0				0				0	1970-01-01	2016-12-31	0
846	1	25			0				0				0	1970-01-01	2016-12-31	0
847	1	25	2002-07-18	57	0				0				1	1970-01-01	2016-12-31	2
848	0	25	2017-05-28		0				0				0	1970-01-01	2016-12-31	0
849	1	25	2001-07-13	56	0				0				1	1970-01-01	2016-12-31	2
850	1	25	2002-07-15	57	0				0				1	1970-01-01	2016-12-31	2
851	1	25			0				0				0	1970-01-01	2016-12-31	0
852	1	25			0				0				0	1970-01-01	2016-12-31	0
853	0	25			0				0				0	1970-01-01	2016-12-31	0
854	0	25			0				0				0	1970-01-01	2016-12-31	0
855	0	25			0				0				0	1970-01-01	2016-12-31	0
856	0	25			0				0				0	1970-01-01	2016-12-31	0
857	0	25			0				0				0	1970-01-01	2016-12-31	0
858	0	25			0				0				0	1970-01-01	2016-12-31	0
859	1	25			0				0				0	1970-01-01	2016-12-31	0
860	1	25			0				0				0	1970-01-01	2016-12-31	0
861	1	25			0				0				0	1970-01-01	2016-12-31	0
862	1	25	1997-11-14	52	0				0				1	1970-01-01	2016-12-31	2
863	1	25			0				0				0	1970-01-01	2016-12-31	0
864	0	25			0				1	9800 9800	1983-10-10	38	0	1970-01-01	2016-12-31	0
865	1	25			0				0				0	1970-01-01	2016-12-31	0
866	1	25	2017-10-07		0				0				0	1970-01-01	2016-12-31	0
867	1	25	1990-07-17	45	0				0				1	1970-01-01	2016-12-31	2
868	1	25			0				0				0	1970-01-01	2016-12-31	0
869	0	25			0				0				0	1970-01-01	2016-12-31	0
870	1	25	1988-03-24	42	0				1	577 2919 573	1977-03-15	31	1	1970-01-01	2016-12-31	2
871	0	25			0				0				0	1970-01-01	2016-12-31	0
872	0	25			0				0				0	1970-01-01	2016-12-31	0
873	1	25	2007-08-15	62	0				0				1	1970-01-01	2016-12-31	2
874	1	25			0				0				0	1970-01-01	2016-12-31	0
875	1	25			0				0				0	1970-01-01	2016-12-31	0
876	0	25	1988-09-07	43	0				0				1	1970-01-01	2016-12-31	2
877	1	25			0				0				0	1970-01-01	2016-12-31	0
878	0	25			0				0				0	1970-01-01	2016-12-31	0
879	0	25			0				0				0	1970-01-01	2016-12-31	0
880	0	25			0				0				0	1970-01-01	2016-12-31	0
881	0	25			0				0				0	1970-01-01	2016-12-31	0
882	1	25			0				0				0	1970-01-01	2016-12-31	0
883	1	25			0				0				0	1970-01-01	2016-12-31	0
884	0	25			0				0				0	1970-01-01	2016-12-31	0
885	1	25			0				0				0	1970-01-01	2016-12-31	0
886	1	25			0				0				0	1970-01-01	2016-12-31	0
887	0	25	1993-05-31	47	0				0				1	1970-01-01	2016-12-31	2
888	1	25			0				0				0	1970-01-01	2016-12-31	0
889	1	25	2017-08-08		0				0				0	1970-01-01	2016-12-31	0
890	1	25			0				0				0	1970-01-01	2016-12-31	0
891	1	25	2007-04-17	61	0				0				1	1970-01-01	2016-12-31	2
892	0	25			0				0				0	1970-01-01	2016-12-31	0
893	0	25			0				0				0	1970-01-01	2016-12-31	0
894	0	25			0				0				0	1970-01-01	2016-12-31	0
895	0	25	2009-03-18	63	0				0				1	1970-01-01	2016-12-31	2
896	1	25			0				0				0	1970-01-01	2016-12-31	0
897	1	25			0				0				0	1970-01-01	2016-12-31	0
898	1	25			0				0				0	1970-01-01	2016-12-31	0
899	0	25			0				0				0	1970-01-01	2016-12-31	0
900	0	25			0				0				0	1970-01-01	2016-12-31	0
901	0	25			0				0				0	1970-01-01	2016-12-31	0
902	1	25			0				0				0	1970-01-01	2016-12-31	0
903	0	25			0				0				0	1970-01-01	2016-12-31	0
904	0	25			0				0				0	1970-01-01	2016-12-31	0
905	0	25			0				0				0	1970-01-01	2016-12-31	0
906	0	25			0				0				0	1970-01-01	2016-12-31	0
907	0	25			0				0				0	1970-01-01	2016-12-31	0
908	1	25			0				0				0	1970-01-01	2016-12-31	0
909	1	25			0				0				0	1970-01-01	2016-12-31	0
910	0	25	2015-12-31	70	0				0				1	1970-01-01	2016-12-31	2
911	0	25			0				0				0	1970-01-01	2016-12-31	0
912	1	25			0				0				0	1970-01-01	2016-12-31	0
913	0	25			0				0				0	1970-01-01	2016-12-31	0
914	1	25	2015-01-31	69	0				0				1	1970-01-01	2016-12-31	2
915	0	25	2006-09-06	61	0				0				1	1970-01-01	2016-12-31	2
916	0	25			0				0				0	1970-01-01	2016-12-31	0
917	0	25			0				0				0	1970-01-01	2016-12-31	0
918	0	25			0				0				0	1970-01-01	2016-12-31	0
919	0	25			0				0				0	1970-01-01	2016-12-31	0
920	1	25			0				0				0	1970-01-01	2016-12-31	0
921	0	25			0				0				0	1970-01-01	2016-12-31	0
922	0	25	2002-01-14	56	0				0				1	1970-01-01	2016-12-31	2
923	0	25			0				0				0	1970-01-01	2016-12-31	0
924	0	25			0				0				0	1970-01-01	2016-12-31	0
925	1	25	2016-10-06	71	0				0				1	1970-01-01	2016-12-31	2
926	0	25			0				1	305A	1989-03-12	43	0	1970-01-01	2016-12-31	0
927	0	25	2004-11-18	59	0				0				1	1970-01-01	2016-12-31	2
928	0	25			0				0				0	1970-01-01	2016-12-31	0
929	1	25	2012-07-26	67	0				0				1	1970-01-01	2016-12-31	2
930	1	25			0				0				0	1970-01-01	2016-12-31	0
931	0	25			0				0				0	1970-01-01	2016-12-31	0
932	1	25	2006-04-14	60	0				0				1	1970-01-01	2016-12-31	2
933	1	25	2002-12-28	57	0				0				1	1970-01-01	2016-12-31	2
934	0	25			0				0				0	1970-01-01	2016-12-31	0
935	1	25			0				0				0	1970-01-01	2016-12-31	0
936	0	25			0				0				0	1970-01-01	2016-12-31	0
937	0	25			0				0				0	1970-01-01	2016-12-31	0
938	1	25			0				0				0	1970-01-01	2016-12-31	0
939	0	25			0				0				0	1970-01-01	2016-12-31	0
940	0	25			0				0				0	1970-01-01	2016-12-31	0
941	0	25			0				0				0	1970-01-01	2016-12-31	0
942	0	25			0				0				0	1970-01-01	2016-12-31	0
943	0	25			0				0				0	1970-01-01	2016-12-31	0
944	1	25			0				0				0	1970-01-01	2016-12-31	0
945	0	25			0				0				0	1970-01-01	2016-12-31	0
946	0	25			0				0				0	1970-01-01	2016-12-31	0
947	0	25			0				0				0	1970-01-01	2016-12-31	0
948	1	25			0				0				0	1970-01-01	2016-12-31	0
949	0	25			0				0				0	1970-01-01	2016-12-31	0
950	0	25	2016-09-18	71	0				0				1	1970-01-01	2016-12-31	2
951	0	25	2010-04-28	64	1	S721	2003-03-10	57	0				1	1970-01-01	2016-12-31	1
952	1	25			0				0				0	1970-01-01	2016-12-31	0
953	0	25			0				0				0	1970-01-01	2016-12-31	0
954	0	25			0				0				0	1970-01-01	2016-12-31	0
955	0	25			0				0				0	1970-01-01	2016-12-31	0
956	0	25			0				0				0	1970-01-01	2016-12-31	0
957	0	25	2009-11-19	64	0				0				1	1970-01-01	2016-12-31	2
958	1	25	2017-05-23		0				0				0	1970-01-01	2016-12-31	0
959	0	25			0				0				0	1970-01-01	2016-12-31	0
960	1	25			0				0				0	1970-01-01	2016-12-31	0
961	1	25			1	820A	1993-05-30	47	1	3030 3030	1978-10-04	33	0	1970-01-01	2016-12-31	1
962	0	25			0				0				0	1970-01-01	2016-12-31	0
963	0	25			0				0				0	1970-01-01	2016-12-31	0
964	1	25	2002-05-10	56	0				0				1	1970-01-01	2016-12-31	2
965	1	25			0				0				0	1970-01-01	2016-12-31	0
966	0	25			0				0				0	1970-01-01	2016-12-31	0
967	0	25	2010-01-04	64	0				0				1	1970-01-01	2016-12-31	2
968	1	25			0				0				0	1970-01-01	2016-12-31	0
969	1	25			0				0				0	1970-01-01	2016-12-31	0
970	0	25	2006-01-28	60	0				0				1	1970-01-01	2016-12-31	2
971	0	25	2016-02-21	70	0				0				1	1970-01-01	2016-12-31	2
972	0	25			0				0				0	1970-01-01	2016-12-31	0
973	1	25			0				0				0	1970-01-01	2016-12-31	0
974	0	25			0				0				0	1970-01-01	2016-12-31	0
975	1	25			0				0				0	1970-01-01	2016-12-31	0
976	0	25	2013-04-22	67	0				0				1	1970-01-01	2016-12-31	2
977	1	25			0				0				0	1970-01-01	2016-12-31	0
978	1	25			0				0				0	1970-01-01	2016-12-31	0
979	1	25			0				0				0	1970-01-01	2016-12-31	0
980	0	25			0				0				0	1970-01-01	2016-12-31	0
981	1	25			0				0				0	1970-01-01	2016-12-31	0
982	0	25			0				0				0	1970-01-01	2016-12-31	0
983	0	25			0				0				0	1970-01-01	2016-12-31	0
984	0	25			0				0				0	1970-01-01	2016-12-31	0
985	1	25			0				0				0	1970-01-01	2016-12-31	0
986	0	25			0				0				0	1970-01-01	2016-12-31	0
987	0	25	2009-11-03	64	0				1	S06 S06 I69 F100 F10	2005-04-08	59	1	1970-01-01	2016-12-31	2
988	0	25	2002-02-13	56	0				1	T510	1997-11-20	52	1	1970-01-01	2016-12-31	2
989	1	25			0				1	305A 305A	1992-07-16	47	0	1970-01-01	2016-12-31	0
990	0	25			0				0				0	1970-01-01	2016-12-31	0
991	1	25	2017-05-11		0				0				0	1970-01-01	2016-12-31	0
992	1	25			0				0				0	1970-01-01	2016-12-31	0
993	0	25			0				0				0	1970-01-01	2016-12-31	0
994	0	25	2002-09-22	57	0				0				1	1970-01-01	2016-12-31	2
995	1	25			0				0				0	1970-01-01	2016-12-31	0
996	1	25			0				0				0	1970-01-01	2016-12-31	0
997	1	25			0				0				0	1970-01-01	2016-12-31	0
998	1	25			0				0				0	1970-01-01	2016-12-31	0
999	0	25			0				0				0	1970-01-01	2016-12-31	0
1000	1	25			0				0				0	1970-01-01	2016-12-31	0
1001	0	25	2011-09-01	66	0				0				1	1970-01-01	2016-12-31	2
1002	1	25			0				0				0	1970-01-01	2016-12-31	0
1003	0	25			0				0				0	1970-01-01	2016-12-31	0
1004	1	25			0				0				0	1970-01-01	2016-12-31	0
1005	1	25			0				0				0	1970-01-01	2016-12-31	0
1006	0	25			0				0				0	1970-01-01	2016-12-31	0
1007	1	25			0				0				0	1970-01-01	2016-12-31	0
1008	1	25			0				0				0	1970-01-01	2016-12-31	0
1009	0	25	2012-10-07	67	0				0				1	1970-01-01	2016-12-31	2
1010	0	25			0				0				0	1970-01-01	2016-12-31	0
1011	0	25			0				0				0	1970-01-01	2016-12-31	0
1012	0	25			0				0				0	1970-01-01	2016-12-31	0
1013	1	25	1979-11-25	34	0				0				1	1970-01-01	2016-12-31	2
1014	1	25			0				0				0	1970-01-01	2016-12-31	0
1015	0	25	2007-06-04	61	0				1	K70	2006-06-07	60	1	1970-01-01	2016-12-31	2
1016	0	25			0				0				0	1970-01-01	2016-12-31	0
1017	0	25			0				0				0	1970-01-01	2016-12-31	0
1018	0	25			0				0				0	1970-01-01	2016-12-31	0
1019	1	25			0				0				0	1970-01-01	2016-12-31	0
1020	0	25			0				0				0	1970-01-01	2016-12-31	0
1021	0	25			0				0				0	1970-01-01	2016-12-31	0
1022	0	25			0				0				0	1970-01-01	2016-12-31	0
1023	1	25			0				0				0	1970-01-01	2016-12-31	0
1024	1	25	2016-10-08	71	0				0				1	1970-01-01	2016-12-31	2
1025	1	25			0				0				0	1970-01-01	2016-12-31	0
1026	0	25			0				0				0	1970-01-01	2016-12-31	0
1027	0	25			0				0				0	1970-01-01	2016-12-31	0
1028	1	25			0				0				0	1970-01-01	2016-12-31	0
1029	0	25			0				0				0	1970-01-01	2016-12-31	0
1030	1	25			0				0				0	1970-01-01	2016-12-31	0
1031	1	25			0				0				0	1970-01-01	2016-12-31	0
1032	0	25			0				0				0	1970-01-01	2016-12-31	0
1033	0	25			0				1	Z721	2015-03-29	69	0	1970-01-01	2016-12-31	0
1034	0	25			0				0				0	1970-01-01	2016-12-31	0
1035	1	25			0				0				0	1970-01-01	2016-12-31	0
1036	0	25			0				0				0	1970-01-01	2016-12-31	0
1037	0	25			0				0				0	1970-01-01	2016-12-31	0
1038	1	25			0				0				0	1970-01-01	2016-12-31	0
1039	1	25			0				0				0	1970-01-01	2016-12-31	0
1040	0	25			0				0				0	1970-01-01	2016-12-31	0
1041	1	25	2014-06-21	68	0				0				1	1970-01-01	2016-12-31	2
1042	1	25			0				0				0	1970-01-01	2016-12-31	0
1043	0	25			0				0				0	1970-01-01	2016-12-31	0
1044	0	25			0				0				0	1970-01-01	2016-12-31	0
1045	1	25			0				0				0	1970-01-01	2016-12-31	0
1046	1	25	2004-02-12	58	0				0				1	1970-01-01	2016-12-31	2
1047	0	25	2006-07-15	60	0				0				1	1970-01-01	2016-12-31	2
1048	1	25	2012-02-22	66	0				0				1	1970-01-01	2016-12-31	2
1049	1	25			0				0				0	1970-01-01	2016-12-31	0
1050	0	25			0				0				0	1970-01-01	2016-12-31	0
1051	0	25			0				0				0	1970-01-01	2016-12-31	0
1052	0	25			0				0				0	1970-01-01	2016-12-31	0
1053	1	25			0				0				0	1970-01-01	2016-12-31	0
1054	1	25			0				0				0	1970-01-01	2016-12-31	0
1055	1	25			0				0				0	1970-01-01	2016-12-31	0
1056	1	25	2014-04-18	68	0				0				1	1970-01-01	2016-12-31	2
1057	1	25			0				0				0	1970-01-01	2016-12-31	0
1058	0	25			0				0				0	1970-01-01	2016-12-31	0
1059	1	25			0				0				0	1970-01-01	2016-12-31	0
1060	0	25			0				0				0	1970-01-01	2016-12-31	0
1061	0	25			0				0				0	1970-01-01	2016-12-31	0
1062	0	25			0				0				0	1970-01-01	2016-12-31	0
1063	1	25	2006-12-14	61	0				0				1	1970-01-01	2016-12-31	2
1064	0	25			0				0				0	1970-01-01	2016-12-31	0
1065	1	25			0				0				0	1970-01-01	2016-12-31	0
1066	0	25			1	S720	2013-04-06	67	0				0	1970-01-01	2016-12-31	1
1067	0	25			0				0				0	1970-01-01	2016-12-31	0
1068	0	25			0				0				0	1970-01-01	2016-12-31	0
1069	1	25			0				0				0	1970-01-01	2016-12-31	0
1070	0	25			0				0				0	1970-01-01	2016-12-31	0
1071	1	25			0				0				0	1970-01-01	2016-12-31	0
1072	1	25	2017-03-21		0				0				0	1970-01-01	2016-12-31	0
1073	1	25			0				0				0	1970-01-01	2016-12-31	0
1074	1	25	2012-10-07	67	0				0				1	1970-01-01	2016-12-31	2
1075	1	25			0				0				0	1970-01-01	2016-12-31	0
1076	0	25			0				0				0	1970-01-01	2016-12-31	0
1077	0	25			0				0				0	1970-01-01	2016-12-31	0
1078	0	25	1998-12-07	53	0				0				1	1970-01-01	2016-12-31	2
1079	1	25	1997-12-06	52	0				0				1	1970-01-01	2016-12-31	2
1080	0	25			0				0				0	1970-01-01	2016-12-31	0
1081	1	25	2016-02-11	70	0				0				1	1970-01-01	2016-12-31	2
1082	0	25			0				0				0	1970-01-01	2016-12-31	0
1083	0	25			0				0				0	1970-01-01	2016-12-31	0
1084	0	25			0				0				0	1970-01-01	2016-12-31	0
1085	1	25			0				0				0	1970-01-01	2016-12-31	0
1086	0	25			0				0				0	1970-01-01	2016-12-31	0
1087	0	25	2017-08-18		1	S722	2006-02-21	60	0				0	1970-01-01	2016-12-31	1
1088	1	25			0				0				0	1970-01-01	2016-12-31	0
1089	1	25			0				0				0	1970-01-01	2016-12-31	0
1090	1	25			0				0				0	1970-01-01	2016-12-31	0
1091	0	25	2005-03-09	59	0				1	305A 305A	1987-01-14	41	1	1970-01-01	2016-12-31	2
1092	1	25			0				0				0	1970-01-01	2016-12-31	0
1093	0	25			0				0				0	1970-01-01	2016-12-31	0
1094	0	25			0				0				0	1970-01-01	2016-12-31	0
1095	0	25			0				0				0	1970-01-01	2016-12-31	0
1096	1	25			0				0				0	1970-01-01	2016-12-31	0
1097	1	25			0				0				0	1970-01-01	2016-12-31	0
1098	1	25			0				0				0	1970-01-01	2016-12-31	0
1099	1	25			0				0				0	1970-01-01	2016-12-31	0
1100	1	25			0				0				0	1970-01-01	2016-12-31	0
1101	0	25			0				0				0	1970-01-01	2016-12-31	0
1102	0	25			0				0				0	1970-01-01	2016-12-31	0
1103	0	25			0				0				0	1970-01-01	2016-12-31	0
1104	1	25			0				0				0	1970-01-01	2016-12-31	0
1105	1	25	2008-10-05	63	0				0				1	1970-01-01	2016-12-31	2
1106	1	25	2017-03-12		0				0				0	1970-01-01	2016-12-31	0
1107	1	25			0				0				0	1970-01-01	2016-12-31	0
1108	1	25			0				0				0	1970-01-01	2016-12-31	0
1109	0	25			0				0				0	1970-01-01	2016-12-31	0
1110	0	25			0				0				0	1970-01-01	2016-12-31	0
1111	1	25			0				0				0	1970-01-01	2016-12-31	0
1112	0	25			0				0				0	1970-01-01	2016-12-31	0
1113	0	25			0				0				0	1970-01-01	2016-12-31	0
1114	1	25			0				0				0	1970-01-01	2016-12-31	0
1115	0	25			0				0				0	1970-01-01	2016-12-31	0
1116	0	25			0				0				0	1970-01-01	2016-12-31	0
1117	1	25			0				0				0	1970-01-01	2016-12-31	0
1118	0	25			0				0				0	1970-01-01	2016-12-31	0
1119	1	25	2010-06-12	64	1	S720	1999-07-14	53	0				1	1970-01-01	2016-12-31	1
1120	0	25			0				0				0	1970-01-01	2016-12-31	0
1121	1	25	2013-01-03	67	0				0				1	1970-01-01	2016-12-31	2
1122	1	25			0				0				0	1970-01-01	2016-12-31	0
1123	1	25			0				0				0	1970-01-01	2016-12-31	0
1124	1	25			0				0				0	1970-01-01	2016-12-31	0
1125	1	25			0				0				0	1970-01-01	2016-12-31	0
1126	1	25			0				0				0	1970-01-01	2016-12-31	0
1127	1	25			0				0				0	1970-01-01	2016-12-31	0
1128	0	25			0				0				0	1970-01-01	2016-12-31	0
1129	0	25			0				0				0	1970-01-01	2016-12-31	0
1130	1	25			0				0				0	1970-01-01	2016-12-31	0
1131	0	25			0				0				0	1970-01-01	2016-12-31	0
1132	1	25			0				0				0	1970-01-01	2016-12-31	0
1133	1	25			0				0				0	1970-01-01	2016-12-31	0
1134	1	25			0				0				0	1970-01-01	2016-12-31	0
1135	0	25			0				0				0	1970-01-01	2016-12-31	0
1136	1	25			0				0				0	1970-01-01	2016-12-31	0
1137	0	25	2000-03-04	54	0				0				1	1970-01-01	2016-12-31	2
1138	1	25			0				0				0	1970-01-01	2016-12-31	0
1139	0	25			0				0				0	1970-01-01	2016-12-31	0
1140	1	25			0				0				0	1970-01-01	2016-12-31	0
1141	0	25			0				0				0	1970-01-01	2016-12-31	0
1142	0	25	2000-12-24	55	0				1	3031 3031	1978-01-11	32	1	1970-01-01	2016-12-31	2
1143	1	25			0				0				0	1970-01-01	2016-12-31	0
1144	0	25			0				0				0	1970-01-01	2016-12-31	0
1145	1	25			0				0				0	1970-01-01	2016-12-31	0
1146	1	25			0				0				0	1970-01-01	2016-12-31	0
1147	1	25			0				0				0	1970-01-01	2016-12-31	0
1148	0	25			0				0				0	1970-01-01	2016-12-31	0
1149	0	25			0				0				0	1970-01-01	2016-12-31	0
1150	0	25			0				0				0	1970-01-01	2016-12-31	0
1151	1	25			0				0				0	1970-01-01	2016-12-31	0
1152	1	25			0				0				0	1970-01-01	2016-12-31	0
1153	0	25	2012-10-25	67	0				0				1	1970-01-01	2016-12-31	2
1154	1	25			0				0				0	1970-01-01	2016-12-31	0
1155	1	25			0				0				0	1970-01-01	2016-12-31	0
1156	0	25			0				0				0	1970-01-01	2016-12-31	0
1157	0	25	2010-02-16	64	0				0				1	1970-01-01	2016-12-31	2
1158	1	25			0				0				0	1970-01-01	2016-12-31	0
1159	1	25			0				0				0	1970-01-01	2016-12-31	0
1160	0	25			0				0				0	1970-01-01	2016-12-31	0
1161	0	25			0				0				0	1970-01-01	2016-12-31	0
1162	1	25			0				0				0	1970-01-01	2016-12-31	0
1163	0	25			0				0				0	1970-01-01	2016-12-31	0
1164	0	25			0				0				0	1970-01-01	2016-12-31	0
1165	1	25			0				0				0	1970-01-01	2016-12-31	0
1166	1	25	1971-08-20	25	0				0				1	1970-01-01	2016-12-31	2
1167	1	25			0				0				0	1970-01-01	2016-12-31	0
1168	0	25			0				0				0	1970-01-01	2016-12-31	0
1169	0	25			0				0				0	1970-01-01	2016-12-31	0
1170	1	25			0				0				0	1970-01-01	2016-12-31	0
1171	1	25			0				0				0	1970-01-01	2016-12-31	0
1172	0	25			0				0				0	1970-01-01	2016-12-31	0
1173	0	25			0				0				0	1970-01-01	2016-12-31	0
1174	1	25			0				0				0	1970-01-01	2016-12-31	0
1175	0	25			0				0				0	1970-01-01	2016-12-31	0
1176	0	25			0				0				0	1970-01-01	2016-12-31	0
1177	1	25			0				0				0	1970-01-01	2016-12-31	0
1178	1	25			0				0				0	1970-01-01	2016-12-31	0
1179	1	25			0				1	303 303	1987-05-08	41	0	1970-01-01	2016-12-31	0
1180	1	25			0				0				0	1970-01-01	2016-12-31	0
1181	1	25			0				0				0	1970-01-01	2016-12-31	0
1182	1	25			0				0				0	1970-01-01	2016-12-31	0
1183	0	25	2003-01-20	57	0				0				1	1970-01-01	2016-12-31	2
1184	1	25			0				0				0	1970-01-01	2016-12-31	0
1185	0	25			0				0				0	1970-01-01	2016-12-31	0
1186	1	25			0				0				0	1970-01-01	2016-12-31	0
1187	0	25			1	S721	1999-10-16	54	0				0	1970-01-01	2016-12-31	1
1188	0	25			0				0				0	1970-01-01	2016-12-31	0
1189	0	25			0				0				0	1970-01-01	2016-12-31	0
1190	0	25	2002-01-19	56	0				0				1	1970-01-01	2016-12-31	2
1191	1	25			0				0				0	1970-01-01	2016-12-31	0
1192	1	25			0				0				0	1970-01-01	2016-12-31	0
1193	0	25			0				0				0	1970-01-01	2016-12-31	0
1194	0	25			0				0				0	1970-01-01	2016-12-31	0
1195	0	25			0				0				0	1970-01-01	2016-12-31	0
1196	1	25	2016-01-19	70	0				0				1	1970-01-01	2016-12-31	2
1197	0	25	2008-09-08	63	0				0				1	1970-01-01	2016-12-31	2
1198	1	25	2016-03-23	70	0				0				1	1970-01-01	2016-12-31	2
1199	0	25			0				0				0	1970-01-01	2016-12-31	0
1200	0	25			0				0				0	1970-01-01	2016-12-31	0
1201	0	25			0				0				0	1970-01-01	2016-12-31	0
1202	1	25			0				0				0	1970-01-01	2016-12-31	0
1203	0	25			0				0				0	1970-01-01	2016-12-31	0
1204	0	25	2015-10-14	70	0				0				1	1970-01-01	2016-12-31	2
1205	0	25			0				0				0	1970-01-01	2016-12-31	0
1206	1	25			0				0				0	1970-01-01	2016-12-31	0
1207	0	25			0				0				0	1970-01-01	2016-12-31	0
1208	1	25			0				0				0	1970-01-01	2016-12-31	0
1209	0	25			0				0				0	1970-01-01	2016-12-31	0
1210	1	25			0				0				0	1970-01-01	2016-12-31	0
1211	0	25			0				0				0	1970-01-01	2016-12-31	0
1212	0	25			0				0				0	1970-01-01	2016-12-31	0
1213	1	25			0				0				0	1970-01-01	2016-12-31	0
1214	1	25			0				0				0	1970-01-01	2016-12-31	0
1215	0	25	2004-04-01	58	0				0				1	1970-01-01	2016-12-31	2
1216	0	25	2006-12-20	61	0				0				1	1970-01-01	2016-12-31	2
1217	0	25			0				0				0	1970-01-01	2016-12-31	0
1218	1	25			0				0				0	1970-01-01	2016-12-31	0
1219	1	25			0				0				0	1970-01-01	2016-12-31	0
1220	0	25			0				0				0	1970-01-01	2016-12-31	0
1221	1	25			0				0				0	1970-01-01	2016-12-31	0
1222	1	25	2012-08-13	66	0				0				1	1970-01-01	2016-12-31	2
1223	1	25			0				0				0	1970-01-01	2016-12-31	0
1224	0	25			0				0				0	1970-01-01	2016-12-31	0
1225	0	25			0				0				0	1970-01-01	2016-12-31	0
1226	1	25	2012-02-05	66	0				0				1	1970-01-01	2016-12-31	2
1227	1	25			0				0				0	1970-01-01	2016-12-31	0
1228	1	25			0				0				0	1970-01-01	2016-12-31	0
1229	1	25			0				0				0	1970-01-01	2016-12-31	0
1230	0	25			0				0				0	1970-01-01	2016-12-31	0
1231	1	25			0				0				0	1970-01-01	2016-12-31	0
1232	0	25			0				0				0	1970-01-01	2016-12-31	0
1233	0	25			0				0				0	1970-01-01	2016-12-31	0
1234	0	25			0				0				0	1970-01-01	2016-12-31	0
1235	0	25	2016-08-31	70	0				1	291 291	1991-11-19	46	1	1970-01-01	2016-12-31	2
1236	1	25			0				0				0	1970-01-01	2016-12-31	0
1237	0	25			0				0				0	1970-01-01	2016-12-31	0
1238	1	25			0				0				0	1970-01-01	2016-12-31	0
1239	0	25			0				0				0	1970-01-01	2016-12-31	0
1240	1	25			0				1	3039 3039	1984-12-17	39	0	1970-01-01	2016-12-31	0
1241	0	25			0				0				0	1970-01-01	2016-12-31	0
1242	0	25			0				0				0	1970-01-01	2016-12-31	0
1243	0	25	2017-03-01		0				0				0	1970-01-01	2016-12-31	0
1244	1	25			0				0				0	1970-01-01	2016-12-31	0
1245	0	25			0				0				0	1970-01-01	2016-12-31	0
1246	1	25			0				0				0	1970-01-01	2016-12-31	0
1247	1	25			0				0				0	1970-01-01	2016-12-31	0
1248	0	25			0				1	305A	1987-05-18	41	0	1970-01-01	2016-12-31	0
1249	0	25			0				0				0	1970-01-01	2016-12-31	0
1250	0	25	1973-07-23	27	0				0				1	1970-01-01	2016-12-31	2
1251	0	25			0				0				0	1970-01-01	2016-12-31	0
1252	1	25			0				0				0	1970-01-01	2016-12-31	0
1253	0	25			0				0				0	1970-01-01	2016-12-31	0
1254	0	25			0				0				0	1970-01-01	2016-12-31	0
1255	1	25			0				0				0	1970-01-01	2016-12-31	0
1256	0	25			0				0				0	1970-01-01	2016-12-31	0
1257	0	25			0				0				0	1970-01-01	2016-12-31	0
1258	0	25			0				0				0	1970-01-01	2016-12-31	0
1259	0	25			0				0				0	1970-01-01	2016-12-31	0
1260	0	25			0				0				0	1970-01-01	2016-12-31	0
1261	1	25			0				0				0	1970-01-01	2016-12-31	0
1262	0	25			0				0				0	1970-01-01	2016-12-31	0
1263	0	25			0				0				0	1970-01-01	2016-12-31	0
1264	1	25	2014-09-08	68	0				0				1	1970-01-01	2016-12-31	2
1265	0	25			0				0				0	1970-01-01	2016-12-31	0
1266	0	25			0				0				0	1970-01-01	2016-12-31	0
1267	0	25			0				0				0	1970-01-01	2016-12-31	0
1268	1	25	2000-07-15	54	0				0				1	1970-01-01	2016-12-31	2
1269	0	25			0				0				0	1970-01-01	2016-12-31	0
1270	0	25			0				0				0	1970-01-01	2016-12-31	0
1271	1	25	2013-06-30	67	0				1	3030 3030	1973-11-16	28	1	1970-01-01	2016-12-31	2
1272	0	25			0				0				0	1970-01-01	2016-12-31	0
1273	1	25			0				0				0	1970-01-01	2016-12-31	0
1274	1	25			0				0				0	1970-01-01	2016-12-31	0
1275	0	25			0				0				0	1970-01-01	2016-12-31	0
1276	1	25			0				0				0	1970-01-01	2016-12-31	0
1277	0	25	2010-10-12	65	0				0				1	1970-01-01	2016-12-31	2
1278	1	25			0				0				0	1970-01-01	2016-12-31	0
1279	0	25			0				0				0	1970-01-01	2016-12-31	0
1280	0	25	2003-07-15	57	0				0				1	1970-01-01	2016-12-31	2
1281	0	25			0				0				0	1970-01-01	2016-12-31	0
1282	0	25			0				0				0	1970-01-01	2016-12-31	0
1283	0	25	1980-09-22	35	0				0				1	1970-01-01	2016-12-31	2
1284	1	25	1995-10-12	50	0				0				1	1970-01-01	2016-12-31	2
1285	0	25			0				0				0	1970-01-01	2016-12-31	0
1286	1	25			0				0				0	1970-01-01	2016-12-31	0
1287	1	25	2012-12-05	67	0				0				1	1970-01-01	2016-12-31	2
1288	1	25			0				0				0	1970-01-01	2016-12-31	0
1289	1	25	2011-02-23	65	0				1	K70 K70 K70	1999-08-06	53	1	1970-01-01	2016-12-31	2
1290	1	25	2008-09-21	63	0				0				1	1970-01-01	2016-12-31	2
1291	1	25			1	S721	1997-04-19	51	0				0	1970-01-01	2016-12-31	1
1292	1	25			0				0				0	1970-01-01	2016-12-31	0
1293	0	25			0				0				0	1970-01-01	2016-12-31	0
1294	0	25			0				0				0	1970-01-01	2016-12-31	0
1295	1	25			0				0				0	1970-01-01	2016-12-31	0
1296	0	25			0				0				0	1970-01-01	2016-12-31	0
1297	1	25	2013-06-11	67	0				0				1	1970-01-01	2016-12-31	2
1298	0	25			0				0				0	1970-01-01	2016-12-31	0
1299	1	25			0				0				0	1970-01-01	2016-12-31	0
1300	1	25			0				0				0	1970-01-01	2016-12-31	0
1301	0	25			0				0				0	1970-01-01	2016-12-31	0
1302	0	25	2005-07-08	59	0				0				1	1970-01-01	2016-12-31	2
1303	1	25			0				0				0	1970-01-01	2016-12-31	0
1304	1	25			0				1	K70 K70 K70	2001-01-12	55	0	1970-01-01	2016-12-31	0
1305	0	25			0				0				0	1970-01-01	2016-12-31	0
1306	1	25			0				0				0	1970-01-01	2016-12-31	0
1307	1	25			0				0				0	1970-01-01	2016-12-31	0
1308	1	25			0				0				0	1970-01-01	2016-12-31	0
1309	1	25			0				0				0	1970-01-01	2016-12-31	0
1310	0	25			0				0				0	1970-01-01	2016-12-31	0
1311	1	25	2013-11-29	68	0				1	3032 3032	1982-01-15	36	1	1970-01-01	2016-12-31	2
1312	1	25			0				0				0	1970-01-01	2016-12-31	0
1313	0	25			0				0				0	1970-01-01	2016-12-31	0
1314	1	25			0				0				0	1970-01-01	2016-12-31	0
1315	1	25			0				0				0	1970-01-01	2016-12-31	0
1316	1	25			0				0				0	1970-01-01	2016-12-31	0
1317	0	25			0				0				0	1970-01-01	2016-12-31	0
1318	0	25	2013-04-07	67	1	S721	2010-11-25	65	0				1	1970-01-01	2016-12-31	1
1319	1	25			0				0				0	1970-01-01	2016-12-31	0
1320	1	25			0				0				0	1970-01-01	2016-12-31	0
1321	0	25			1	S720	2015-09-11	70	0				0	1970-01-01	2016-12-31	1
1322	0	25			0				0				0	1970-01-01	2016-12-31	0
1323	0	25	2006-09-08	60	0				0				1	1970-01-01	2016-12-31	2
1324	1	25			0				0				0	1970-01-01	2016-12-31	0
1325	0	25			0				0				0	1970-01-01	2016-12-31	0
1326	0	25			0				0				0	1970-01-01	2016-12-31	0
1327	1	25	2017-08-15		0				0				0	1970-01-01	2016-12-31	0
1328	1	25			0				0				0	1970-01-01	2016-12-31	0
1329	1	25			0				0				0	1970-01-01	2016-12-31	0
1330	0	25			0				0				0	1970-01-01	2016-12-31	0
1331	1	25			0				0				0	1970-01-01	2016-12-31	0
1332	0	25			0				0				0	1970-01-01	2016-12-31	0
1333	0	25			0				0				0	1970-01-01	2016-12-31	0
1334	0	25			0				1	305A 305A	1990-12-20	45	0	1970-01-01	2016-12-31	0
1335	0	25			0				0				0	1970-01-01	2016-12-31	0
1336	0	25			0				0				0	1970-01-01	2016-12-31	0
1337	0	25			0				0				0	1970-01-01	2016-12-31	0
1338	1	25			0				0				0	1970-01-01	2016-12-31	0
1339	0	25			0				0				0	1970-01-01	2016-12-31	0
1340	1	25			0				0				0	1970-01-01	2016-12-31	0
1341	0	25			0				0				0	1970-01-01	2016-12-31	0
1342	1	25			0				0				0	1970-01-01	2016-12-31	0
1343	0	25			0				0				0	1970-01-01	2016-12-31	0
1344	0	25	2009-12-09	64	0				0				1	1970-01-01	2016-12-31	2
1345	0	25			0				0				0	1970-01-01	2016-12-31	0
1346	1	25			0				0				0	1970-01-01	2016-12-31	0
1347	1	25			0				0				0	1970-01-01	2016-12-31	0
1348	0	25	2017-03-14		0				0				0	1970-01-01	2016-12-31	0
1349	1	25			0				0				0	1970-01-01	2016-12-31	0
1350	1	25	2011-01-17	65	0				0				1	1970-01-01	2016-12-31	2
1351	1	25			0				0				0	1970-01-01	2016-12-31	0
1352	0	25			0				0				0	1970-01-01	2016-12-31	0
1353	1	25			0				0				0	1970-01-01	2016-12-31	0
1354	1	25	1980-07-15	34	0				0				1	1970-01-01	2016-12-31	2
1355	0	25			0				0				0	1970-01-01	2016-12-31	0
1356	0	25			0				0				0	1970-01-01	2016-12-31	0
1357	0	25			0				0				0	1970-01-01	2016-12-31	0
1358	1	25	1997-03-31	51	0				0				1	1970-01-01	2016-12-31	2
1359	1	25			0				0				0	1970-01-01	2016-12-31	0
1360	0	25			0				0				0	1970-01-01	2016-12-31	0
1361	0	25			0				0				0	1970-01-01	2016-12-31	0
1362	1	25			0				0				0	1970-01-01	2016-12-31	0
1363	1	25			0				0				0	1970-01-01	2016-12-31	0
1364	1	25			0				0				0	1970-01-01	2016-12-31	0
1365	1	25	2010-08-18	64	0				0				1	1970-01-01	2016-12-31	2
1366	0	25			0				0				0	1970-01-01	2016-12-31	0
1367	1	25			0				0				0	1970-01-01	2016-12-31	0
1368	0	25			0				0				0	1970-01-01	2016-12-31	0
1369	0	25			0				0				0	1970-01-01	2016-12-31	0
1370	0	25			0				0				0	1970-01-01	2016-12-31	0
1371	1	25			0				0				0	1970-01-01	2016-12-31	0
1372	1	25			0				0				0	1970-01-01	2016-12-31	0
1373	0	25			0				0				0	1970-01-01	2016-12-31	0
1374	0	25			0				0				0	1970-01-01	2016-12-31	0
1375	1	25	1997-09-10	51	0				0				1	1970-01-01	2016-12-31	2
1376	0	25			0				0				0	1970-01-01	2016-12-31	0
1377	1	25			0				0				0	1970-01-01	2016-12-31	0
1378	0	25			0				0				0	1970-01-01	2016-12-31	0
1379	0	25	2003-11-23	58	0				0				1	1970-01-01	2016-12-31	2
1380	0	25			0				0				0	1970-01-01	2016-12-31	0
1381	1	25	2002-04-15	56	0				1	3030 3030	1978-07-14	32	1	1970-01-01	2016-12-31	2
1382	0	25	2003-02-23	57	0				0				1	1970-01-01	2016-12-31	2
1383	0	25			0				0				0	1970-01-01	2016-12-31	0
1384	0	25			0				0				0	1970-01-01	2016-12-31	0
1385	0	25			0				0				0	1970-01-01	2016-12-31	0
1386	1	25			0				0				0	1970-01-01	2016-12-31	0
1387	0	25	1977-06-23	31	0				0				1	1970-01-01	2016-12-31	2
1388	1	25			0				0				0	1970-01-01	2016-12-31	0
1389	1	25			0				0				0	1970-01-01	2016-12-31	0
1390	0	25			0				0				0	1970-01-01	2016-12-31	0
1391	0	25			0				0				0	1970-01-01	2016-12-31	0
1392	0	25			0				0				0	1970-01-01	2016-12-31	0
1393	0	25			0				0				0	1970-01-01	2016-12-31	0
1394	0	25			0				0				0	1970-01-01	2016-12-31	0
1395	0	25			0				0				0	1970-01-01	2016-12-31	0
1396	0	25	2001-11-06	56	0				0				1	1970-01-01	2016-12-31	2
1397	1	25			0				0				0	1970-01-01	2016-12-31	0
1398	0	25			0				0				0	1970-01-01	2016-12-31	0
1399	0	25			0				0				0	1970-01-01	2016-12-31	0
1400	0	25			0				0				0	1970-01-01	2016-12-31	0
1401	0	25			0				0				0	1970-01-01	2016-12-31	0
1402	1	25			0				0				0	1970-01-01	2016-12-31	0
1403	1	25	2016-04-30	70	0				0				1	1970-01-01	2016-12-31	2
1404	1	25	1990-01-07	44	0				0				1	1970-01-01	2016-12-31	2
1405	0	25			0				0				0	1970-01-01	2016-12-31	0
1406	1	25	2012-04-25	66	0				1	F100 F100	2006-07-16	60	1	1970-01-01	2016-12-31	2
1407	0	25			0				0				0	1970-01-01	2016-12-31	0
1408	1	25	1976-06-24	30	0				0				1	1970-01-01	2016-12-31	2
1409	0	25			0				0				0	1970-01-01	2016-12-31	0
1410	0	25			0				0				0	1970-01-01	2016-12-31	0
1411	1	25			0				0				0	1970-01-01	2016-12-31	0
1412	1	25			0				0				0	1970-01-01	2016-12-31	0
1413	0	25			0				0				0	1970-01-01	2016-12-31	0
1414	0	25			0				0				0	1970-01-01	2016-12-31	0
1415	1	25			0				0				0	1970-01-01	2016-12-31	0
1416	1	25			0				0				0	1970-01-01	2016-12-31	0
1417	1	25			0				0				0	1970-01-01	2016-12-31	0
1418	0	25			0				0				0	1970-01-01	2016-12-31	0
1419	0	25			0				0				0	1970-01-01	2016-12-31	0
1420	1	25	1998-01-19	52	0				0				1	1970-01-01	2016-12-31	2
1421	1	25			0				0				0	1970-01-01	2016-12-31	0
1422	0	25			0				0				0	1970-01-01	2016-12-31	0
1423	0	25			0				0				0	1970-01-01	2016-12-31	0
1424	0	25			0				0				0	1970-01-01	2016-12-31	0
1425	0	25			0				0				0	1970-01-01	2016-12-31	0
1426	1	25	2011-11-10	66	0				1	305A 305A	1988-10-29	43	1	1970-01-01	2016-12-31	2
1427	1	25			0				0				0	1970-01-01	2016-12-31	0
1428	1	25	2016-12-10	71	0				0				1	1970-01-01	2016-12-31	2
1429	0	25			0				0				0	1970-01-01	2016-12-31	0
1430	0	25			0				0				0	1970-01-01	2016-12-31	0
1431	0	25			0				0				0	1970-01-01	2016-12-31	0
1432	0	25			0				0				0	1970-01-01	2016-12-31	0
1433	0	25			0				0				0	1970-01-01	2016-12-31	0
1434	1	25			0				0				0	1970-01-01	2016-12-31	0
1435	0	25			0				0				0	1970-01-01	2016-12-31	0
1436	1	25	1993-08-08	47	0				0				1	1970-01-01	2016-12-31	2
1437	0	25			0				0				0	1970-01-01	2016-12-31	0
1438	1	25			0				0				0	1970-01-01	2016-12-31	0
1439	1	25			0				0				0	1970-01-01	2016-12-31	0
1440	1	25			0				0				0	1970-01-01	2016-12-31	0
1441	1	25	2012-08-07	66	1	S72	2012-02-15	66	0				1	1970-01-01	2016-12-31	1
1442	1	25	2007-04-07	61	0				1	K70 K70 K29	2007-03-26	61	1	1970-01-01	2016-12-31	2
1443	1	25			0				0				0	1970-01-01	2016-12-31	0
1444	0	25	2016-03-03	70	0				0				1	1970-01-01	2016-12-31	2
1445	1	25			0				0				0	1970-01-01	2016-12-31	0
1446	1	25			0				0				0	1970-01-01	2016-12-31	0
1447	0	25			0				0				0	1970-01-01	2016-12-31	0
1448	0	25			0				0				0	1970-01-01	2016-12-31	0
1449	0	25			0				0				0	1970-01-01	2016-12-31	0
1450	0	25			0				0				0	1970-01-01	2016-12-31	0
1451	1	25			0				0				0	1970-01-01	2016-12-31	0
1452	0	25			0				0				0	1970-01-01	2016-12-31	0
1453	1	25	1979-02-11	33	0				0				1	1970-01-01	2016-12-31	2
1454	0	25			0				0				0	1970-01-01	2016-12-31	0
1455	1	25			0				0				0	1970-01-01	2016-12-31	0
1456	0	25			0				0				0	1970-01-01	2016-12-31	0
1457	1	25	2012-02-14	66	0				0				1	1970-01-01	2016-12-31	2
1458	0	25			0				0				0	1970-01-01	2016-12-31	0
1459	0	25			0				0				0	1970-01-01	2016-12-31	0
1460	1	25			0				0				0	1970-01-01	2016-12-31	0
1461	0	25			0				0				0	1970-01-01	2016-12-31	0
1462	1	25	2011-01-17	65	0				0				1	1970-01-01	2016-12-31	2
1463	0	25			0				0				0	1970-01-01	2016-12-31	0
1464	1	25			0				0				0	1970-01-01	2016-12-31	0
1465	1	25			0				0				0	1970-01-01	2016-12-31	0
1466	1	25			0				0				0	1970-01-01	2016-12-31	0
1467	1	25			0				0				0	1970-01-01	2016-12-31	0
1468	0	25			0				0				0	1970-01-01	2016-12-31	0
1469	1	25			0				0				0	1970-01-01	2016-12-31	0
1470	0	25			0				0				0	1970-01-01	2016-12-31	0
1471	0	25	2017-08-15		0				1	3031 3031	1978-12-05	33	0	1970-01-01	2016-12-31	0
1472	0	25			0				0				0	1970-01-01	2016-12-31	0
1473	0	25	2014-09-27	68	0				0				1	1970-01-01	2016-12-31	2
1474	0	25	2009-06-15	63	0				0				1	1970-01-01	2016-12-31	2
1475	1	25			0				0				0	1970-01-01	2016-12-31	0
1476	1	25			0				0				0	1970-01-01	2016-12-31	0
1477	1	25	2010-04-05	64	0				0				1	1970-01-01	2016-12-31	2
1478	1	25			0				0				0	1970-01-01	2016-12-31	0
1479	1	25			0				0				0	1970-01-01	2016-12-31	0
1480	1	25			0				0				0	1970-01-01	2016-12-31	0
1481	0	25			0				0				0	1970-01-01	2016-12-31	0
1482	0	25			0				0				0	1970-01-01	2016-12-31	0
1483	1	25			0				0				0	1970-01-01	2016-12-31	0
1484	0	25			0				0				0	1970-01-01	2016-12-31	0
1485	0	25			0				0				0	1970-01-01	2016-12-31	0
1486	1	25			0				0				0	1970-01-01	2016-12-31	0
1487	0	25			0				0				0	1970-01-01	2016-12-31	0
1488	1	25			0				0				0	1970-01-01	2016-12-31	0
1489	1	25			0				0				0	1970-01-01	2016-12-31	0
1490	1	25			0				0				0	1970-01-01	2016-12-31	0
1491	0	25	2016-10-25	70	0				0				1	1970-01-01	2016-12-31	2
1492	0	25			1	S720	2014-04-27	68	0				0	1970-01-01	2016-12-31	1
1493	1	25			0				0				0	1970-01-01	2016-12-31	0
1494	1	25	2009-07-08	63	0				0				1	1970-01-01	2016-12-31	2
1495	1	25			0				0				0	1970-01-01	2016-12-31	0
1496	1	25			0				0				0	1970-01-01	2016-12-31	0
1497	0	25			0				0				0	1970-01-01	2016-12-31	0
1498	0	25			0				0				0	1970-01-01	2016-12-31	0
1499	0	25			0				0				0	1970-01-01	2016-12-31	0
1500	1	25	1985-10-24	39	0				0				1	1970-01-01	2016-12-31	2
1501	1	25			0				0				0	1970-01-01	2016-12-31	0
1502	1	25			0				0				0	1970-01-01	2016-12-31	0
1503	0	25			0				0				0	1970-01-01	2016-12-31	0
1504	1	25	1990-12-21	45	0				1	3032 3032	1973-02-16	27	1	1970-01-01	2016-12-31	2
1505	0	25			0				0				0	1970-01-01	2016-12-31	0
1506	1	25			0				0				0	1970-01-01	2016-12-31	0
1507	1	25			0				0				0	1970-01-01	2016-12-31	0
1508	0	25			0				0				0	1970-01-01	2016-12-31	0
1509	0	25			0				0				0	1970-01-01	2016-12-31	0
1510	0	25	2015-05-08	69	0				0				1	1970-01-01	2016-12-31	2
1511	1	25			0				0				0	1970-01-01	2016-12-31	0
1512	0	25	1978-04-13	32	0				0				1	1970-01-01	2016-12-31	2
1513	1	25			0				0				0	1970-01-01	2016-12-31	0
1514	1	25			0				0				0	1970-01-01	2016-12-31	0
1515	0	25			0				0				0	1970-01-01	2016-12-31	0
1516	0	25			1	S720	2014-09-15	68	0				0	1970-01-01	2016-12-31	1
1517	1	25			0				0				0	1970-01-01	2016-12-31	0
1518	0	25			0				0				0	1970-01-01	2016-12-31	0
1519	0	25			0				0				0	1970-01-01	2016-12-31	0
1520	1	25			0				0				0	1970-01-01	2016-12-31	0
1521	0	25			0				0				0	1970-01-01	2016-12-31	0
1522	0	25			0				0				0	1970-01-01	2016-12-31	0
1523	1	25			0				1	303 303 714W	1994-09-13	48	0	1970-01-01	2016-12-31	0
1524	1	25			0				0				0	1970-01-01	2016-12-31	0
1525	0	25			0				0				0	1970-01-01	2016-12-31	0
1526	0	25			0				0				0	1970-01-01	2016-12-31	0
1527	0	25			0				0				0	1970-01-01	2016-12-31	0
1528	1	25			0				0				0	1970-01-01	2016-12-31	0
1529	1	25			0				0				0	1970-01-01	2016-12-31	0
1530	0	25			0				0				0	1970-01-01	2016-12-31	0
1531	0	25	2011-04-21	65	0				0				1	1970-01-01	2016-12-31	2
1532	0	25			0				0				0	1970-01-01	2016-12-31	0
1533	0	25			0				0				0	1970-01-01	2016-12-31	0
1534	0	25			0				0				0	1970-01-01	2016-12-31	0
1535	1	25			0				0				0	1970-01-01	2016-12-31	0
1536	1	25			0				0				0	1970-01-01	2016-12-31	0
1537	1	25			0				0				0	1970-01-01	2016-12-31	0
1538	1	25			0				0				0	1970-01-01	2016-12-31	0
1539	0	25			0				0				0	1970-01-01	2016-12-31	0
1540	1	25			0				0				0	1970-01-01	2016-12-31	0
1541	0	25	1997-01-17	51	0				0				1	1970-01-01	2016-12-31	2
1542	0	25			0				0				0	1970-01-01	2016-12-31	0
1543	1	25	1995-06-07	49	0				0				1	1970-01-01	2016-12-31	2
1544	1	25			0				0				0	1970-01-01	2016-12-31	0
1545	0	25			0				0				0	1970-01-01	2016-12-31	0
1546	1	25	2006-03-09	60	0				0				1	1970-01-01	2016-12-31	2
1547	0	25			0				0				0	1970-01-01	2016-12-31	0
1548	1	25			0				0				0	1970-01-01	2016-12-31	0
1549	1	25			0				0				0	1970-01-01	2016-12-31	0
1550	1	25			0				0				0	1970-01-01	2016-12-31	0
1551	0	25			0				0				0	1970-01-01	2016-12-31	0
1552	0	25			0				0				0	1970-01-01	2016-12-31	0
1553	0	25			0				0				0	1970-01-01	2016-12-31	0
1554	1	25			0				0				0	1970-01-01	2016-12-31	0
1555	1	25	2012-04-26	66	0				0				1	1970-01-01	2016-12-31	2
1556	0	25			0				0				0	1970-01-01	2016-12-31	0
1557	1	25			0				0				0	1970-01-01	2016-12-31	0
1558	0	25			0				0				0	1970-01-01	2016-12-31	0
1559	0	25			0				0				0	1970-01-01	2016-12-31	0
1560	0	25			0				0				0	1970-01-01	2016-12-31	0
1561	0	25			0				0				0	1970-01-01	2016-12-31	0
1562	0	25			1	820A	1996-11-09	51	1	305A 305A	1996-03-14	50	0	1970-01-01	2016-12-31	1
1563	0	25			0				0				0	1970-01-01	2016-12-31	0
1564	0	25	1998-09-13	52	0				0				1	1970-01-01	2016-12-31	2
1565	1	25			0				0				0	1970-01-01	2016-12-31	0
1566	1	25			0				0				0	1970-01-01	2016-12-31	0
1567	1	25	1998-10-24	52	0				0				1	1970-01-01	2016-12-31	2
1568	1	25			0				0				0	1970-01-01	2016-12-31	0
1569	0	25			0				0				0	1970-01-01	2016-12-31	0
1570	0	25			0				0				0	1970-01-01	2016-12-31	0
1571	0	25			0				0				0	1970-01-01	2016-12-31	0
1572	0	25			0				0				0	1970-01-01	2016-12-31	0
1573	1	25	2010-09-15	64	0				0				1	1970-01-01	2016-12-31	2
1574	1	25	1999-02-01	53	0				0				1	1970-01-01	2016-12-31	2
1575	1	25			1	S720	2015-04-02	69	0				0	1970-01-01	2016-12-31	1
1576	1	25			0				0				0	1970-01-01	2016-12-31	0
1577	1	25			0				0				0	1970-01-01	2016-12-31	0
1578	1	25			0				0				0	1970-01-01	2016-12-31	0
1579	1	25			0				0				0	1970-01-01	2016-12-31	0
1580	1	25			0				0				0	1970-01-01	2016-12-31	0
1581	0	25			0				0				0	1970-01-01	2016-12-31	0
1582	0	25			0				0				0	1970-01-01	2016-12-31	0
1583	0	25			0				0				0	1970-01-01	2016-12-31	0
1584	1	25			0				0				0	1970-01-01	2016-12-31	0
1585	0	25			0				0				0	1970-01-01	2016-12-31	0
1586	0	25			0				0				0	1970-01-01	2016-12-31	0
1587	1	25			0				0				0	1970-01-01	2016-12-31	0
1588	0	25			0				0				0	1970-01-01	2016-12-31	0
1589	1	25			0				0				0	1970-01-01	2016-12-31	0
1590	1	25	2010-08-28	64	0				0				1	1970-01-01	2016-12-31	2
1591	1	25			0				0				0	1970-01-01	2016-12-31	0
1592	0	25			1	S720	2006-01-12	60	0				0	1970-01-01	2016-12-31	1
1593	1	25			0				1	3030 3030	1977-01-16	31	0	1970-01-01	2016-12-31	0
1594	1	25	2014-10-03	68	0				0				1	1970-01-01	2016-12-31	2
1595	1	25			0				0				0	1970-01-01	2016-12-31	0
1596	0	25			0				0				0	1970-01-01	2016-12-31	0
1597	1	25			0				0				0	1970-01-01	2016-12-31	0
1598	0	25			0				0				0	1970-01-01	2016-12-31	0
1599	1	25			0				0				0	1970-01-01	2016-12-31	0
1600	1	25			0				0				0	1970-01-01	2016-12-31	0
1601	1	25			0				0				0	1970-01-01	2016-12-31	0
1602	0	25	2013-03-30	67	0				0				1	1970-01-01	2016-12-31	2
1603	0	25			0				0				0	1970-01-01	2016-12-31	0
1604	1	25	1987-09-23	41	0				0				1	1970-01-01	2016-12-31	2
1605	0	25	2010-12-28	65	0				0				1	1970-01-01	2016-12-31	2
1606	1	25			0				0				0	1970-01-01	2016-12-31	0
1607	0	25			0				0				0	1970-01-01	2016-12-31	0
1608	0	25			0				0				0	1970-01-01	2016-12-31	0
1609	0	25			0				0				0	1970-01-01	2016-12-31	0
1610	0	25			0				0				0	1970-01-01	2016-12-31	0
1611	0	25			0				0				0	1970-01-01	2016-12-31	0
1612	0	25			0				1	305A 305A	1990-10-27	44	0	1970-01-01	2016-12-31	0
1613	1	25	1985-02-02	39	0				1	9800 9800	1983-03-06	37	1	1970-01-01	2016-12-31	2
1614	0	25			0				0				0	1970-01-01	2016-12-31	0
1615	1	25			0				0				0	1970-01-01	2016-12-31	0
1616	1	25			0				0				0	1970-01-01	2016-12-31	0
1617	1	25	2010-10-15	64	0				0				1	1970-01-01	2016-12-31	2
1618	1	25			0				0				0	1970-01-01	2016-12-31	0
1619	1	25			0				0				0	1970-01-01	2016-12-31	0
1620	0	25			0				0				0	1970-01-01	2016-12-31	0
1621	1	25	2013-10-04	67	0				0				1	1970-01-01	2016-12-31	2
1622	1	25	1981-10-01	35	0				0				1	1970-01-01	2016-12-31	2
1623	1	25	1982-03-01	36	0				0				1	1970-01-01	2016-12-31	2
1624	0	25			0				0				0	1970-01-01	2016-12-31	0
1625	0	25			0				0				0	1970-01-01	2016-12-31	0
1626	0	25			0				0				0	1970-01-01	2016-12-31	0
1627	1	25			0				0				0	1970-01-01	2016-12-31	0
1628	0	25			0				0				0	1970-01-01	2016-12-31	0
1629	1	25			0				0				0	1970-01-01	2016-12-31	0
1630	1	25			0				0				0	1970-01-01	2016-12-31	0
1631	0	25			0				0				0	1970-01-01	2016-12-31	0
1632	0	25			0				0				0	1970-01-01	2016-12-31	0
1633	0	25			0				0				0	1970-01-01	2016-12-31	0
1634	0	25			0				0				0	1970-01-01	2016-12-31	0
1635	0	25			0				0				0	1970-01-01	2016-12-31	0
1636	1	25	1998-03-04	52	0				0				1	1970-01-01	2016-12-31	2
1637	0	25			0				0				0	1970-01-01	2016-12-31	0
1638	1	25			0				0				0	1970-01-01	2016-12-31	0
1639	1	25			0				0				0	1970-01-01	2016-12-31	0
1640	1	25			0				0				0	1970-01-01	2016-12-31	0
1641	0	25			0				0				0	1970-01-01	2016-12-31	0
1642	1	25			0				0				0	1970-01-01	2016-12-31	0
1643	0	25			0				0				0	1970-01-01	2016-12-31	0
1644	0	25			0				0				0	1970-01-01	2016-12-31	0
1645	0	25			0				0				0	1970-01-01	2016-12-31	0
1646	1	25			0				1	3031	1980-02-14	34	0	1970-01-01	2016-12-31	0
1647	1	25	1994-10-09	48	0				0				1	1970-01-01	2016-12-31	2
1648	1	25			0				0				0	1970-01-01	2016-12-31	0
1649	0	25			0				0				0	1970-01-01	2016-12-31	0
1650	1	25			0				0				0	1970-01-01	2016-12-31	0
1651	1	25			0				1	I69 F100	2015-12-19	70	0	1970-01-01	2016-12-31	0
1652	0	25			0				0				0	1970-01-01	2016-12-31	0
1653	1	25	1994-08-28	48	0				0				1	1970-01-01	2016-12-31	2
1654	1	25			0				0				0	1970-01-01	2016-12-31	0
1655	0	25			0				0				0	1970-01-01	2016-12-31	0
1656	1	25			0				0				0	1970-01-01	2016-12-31	0
1657	1	25			0				0				0	1970-01-01	2016-12-31	0
1658	1	25			0				0				0	1970-01-01	2016-12-31	0
1659	0	25			0				0				0	1970-01-01	2016-12-31	0
1660	1	25	2004-01-06	58	0				0				1	1970-01-01	2016-12-31	2
1661	1	25			0				0				0	1970-01-01	2016-12-31	0
1662	1	25			0				0				0	1970-01-01	2016-12-31	0
1663	0	25			0				0				0	1970-01-01	2016-12-31	0
1664	1	25			0				0				0	1970-01-01	2016-12-31	0
1665	1	25			0				0				0	1970-01-01	2016-12-31	0
1666	0	25	2012-10-26	66	0				0				1	1970-01-01	2016-12-31	2
1667	1	25			0				0				0	1970-01-01	2016-12-31	0
1668	0	25			0				0				0	1970-01-01	2016-12-31	0
1669	0	25			0				0				0	1970-01-01	2016-12-31	0
1670	0	25			0				0				0	1970-01-01	2016-12-31	0
1671	1	25	1979-07-23	33	0				0				1	1970-01-01	2016-12-31	2
1672	1	25			0				0				0	1970-01-01	2016-12-31	0
1673	1	25			0				0				0	1970-01-01	2016-12-31	0
1674	1	25			0				0				0	1970-01-01	2016-12-31	0
1675	0	25	2005-04-12	59	0				0				1	1970-01-01	2016-12-31	2
1676	1	25			0				0				0	1970-01-01	2016-12-31	0
1677	0	25	2011-06-02	65	0				0				1	1970-01-01	2016-12-31	2
1678	1	25			0				0				0	1970-01-01	2016-12-31	0
1679	0	25			0				0				0	1970-01-01	2016-12-31	0
1680	1	25			0				0				0	1970-01-01	2016-12-31	0
1681	0	25			0				0				0	1970-01-01	2016-12-31	0
1682	0	25			0				0				0	1970-01-01	2016-12-31	0
1683	0	25			0				0				0	1970-01-01	2016-12-31	0
1684	1	25			0				0				0	1970-01-01	2016-12-31	0
1685	1	25			0				0				0	1970-01-01	2016-12-31	0
1686	0	25			0				1	303 303	1995-03-01	49	0	1970-01-01	2016-12-31	0
1687	1	25			0				1	E11 K70	2014-07-28	68	0	1970-01-01	2016-12-31	0
1688	0	25			0				0				0	1970-01-01	2016-12-31	0
1689	0	25			0				0				0	1970-01-01	2016-12-31	0
1690	1	25			0				0				0	1970-01-01	2016-12-31	0
1691	1	25			0				0				0	1970-01-01	2016-12-31	0
1692	1	25	2016-03-02	70	0				0				1	1970-01-01	2016-12-31	2
1693	0	25			0				0				0	1970-01-01	2016-12-31	0
1694	0	25			0				0				0	1970-01-01	2016-12-31	0
1695	0	25			0				0				0	1970-01-01	2016-12-31	0
1696	1	25			0				0				0	1970-01-01	2016-12-31	0
1697	0	25			0				0				0	1970-01-01	2016-12-31	0
1698	1	25			0				1	3039	1973-03-27	27	0	1970-01-01	2016-12-31	0
1699	1	25			0				0				0	1970-01-01	2016-12-31	0
1700	0	25			0				0				0	1970-01-01	2016-12-31	0
1701	1	25			0				0				0	1970-01-01	2016-12-31	0
1702	0	25			0				0				0	1970-01-01	2016-12-31	0
1703	1	25			0				0				0	1970-01-01	2016-12-31	0
1704	1	25			0				0				0	1970-01-01	2016-12-31	0
1705	1	25	1993-01-01	47	0				0				1	1970-01-01	2016-12-31	2
1706	0	25			0				0				0	1970-01-01	2016-12-31	0
1707	0	25			0				0				0	1970-01-01	2016-12-31	0
1708	1	25	2016-02-08	70	0				0				1	1970-01-01	2016-12-31	2
1709	1	25	2011-07-26	65	0				0				1	1970-01-01	2016-12-31	2
1710	0	25			0				0				0	1970-01-01	2016-12-31	0
1711	0	25			0				0				0	1970-01-01	2016-12-31	0
1712	0	25			0				0				0	1970-01-01	2016-12-31	0
1713	1	25			0				0				0	1970-01-01	2016-12-31	0
1714	1	25			0				0				0	1970-01-01	2016-12-31	0
1715	0	25			0				0				0	1970-01-01	2016-12-31	0
1716	0	25			0				0				0	1970-01-01	2016-12-31	0
1717	0	25			0				0				0	1970-01-01	2016-12-31	0
1718	0	25			0				0				0	1970-01-01	2016-12-31	0
1719	0	25			0				0				0	1970-01-01	2016-12-31	0
1720	0	25			0				0				0	1970-01-01	2016-12-31	0
1721	1	25			0				0				0	1970-01-01	2016-12-31	0
1722	1	25			0				0				0	1970-01-01	2016-12-31	0
1723	1	25			0				0				0	1970-01-01	2016-12-31	0
1724	1	25	1985-11-23	39	0				0				1	1970-01-01	2016-12-31	2
1725	0	25			0				0				0	1970-01-01	2016-12-31	0
1726	1	25			0				0				0	1970-01-01	2016-12-31	0
1727	1	25			0				0				0	1970-01-01	2016-12-31	0
1728	1	25			0				0				0	1970-01-01	2016-12-31	0
1729	1	25			0				0				0	1970-01-01	2016-12-31	0
1730	1	25			0				0				0	1970-01-01	2016-12-31	0
1731	1	25			0				0				0	1970-01-01	2016-12-31	0
1732	0	25			0				0				0	1970-01-01	2016-12-31	0
1733	0	25	2004-05-06	58	0				0				1	1970-01-01	2016-12-31	2
1734	0	25			0				0				0	1970-01-01	2016-12-31	0
1735	0	25	2010-04-23	64	0				0				1	1970-01-01	2016-12-31	2
1736	0	25			0				0				0	1970-01-01	2016-12-31	0
1737	1	25			0				0				0	1970-01-01	2016-12-31	0
1738	0	25			0				0				0	1970-01-01	2016-12-31	0
1739	0	25			0				0				0	1970-01-01	2016-12-31	0
1740	1	25			0				0				0	1970-01-01	2016-12-31	0
1741	1	25			0				0				0	1970-01-01	2016-12-31	0
1742	1	25			0				0				0	1970-01-01	2016-12-31	0
1743	1	25			0				0				0	1970-01-01	2016-12-31	0
1744	1	25			0				0				0	1970-01-01	2016-12-31	0
1745	1	25			0				0				0	1970-01-01	2016-12-31	0
1746	0	25			0				0				0	1970-01-01	2016-12-31	0
1747	0	25	2013-01-22	67	0				0				1	1970-01-01	2016-12-31	2
1748	0	25			0				0				0	1970-01-01	2016-12-31	0
1749	0	25			0				0				0	1970-01-01	2016-12-31	0
1750	0	25			0				0				0	1970-01-01	2016-12-31	0
1751	0	25	2012-12-06	66	0				0				1	1970-01-01	2016-12-31	2
1752	0	25			0				0				0	1970-01-01	2016-12-31	0
1753	1	25			0				0				0	1970-01-01	2016-12-31	0
1754	1	25			0				0				0	1970-01-01	2016-12-31	0
1755	0	25			0				1	T510	2001-07-16	55	0	1970-01-01	2016-12-31	0
1756	0	25			0				0				0	1970-01-01	2016-12-31	0
1757	0	25			0				0				0	1970-01-01	2016-12-31	0
1758	0	24			0				0				0	1970-01-01	2016-12-31	0
1759	1	24			0				0				0	1970-01-01	2016-12-31	0
1760	1	24			0				0				0	1970-01-01	2016-12-31	0
1761	1	24			0				0				0	1970-01-01	2016-12-31	0
1762	0	24			0				0				0	1970-01-01	2016-12-31	0
1763	0	24			0				0				0	1970-01-01	2016-12-31	0
1764	1	24			0				0				0	1970-01-01	2016-12-31	0
1765	1	24			0				0				0	1970-01-01	2016-12-31	0
1766	1	24	1998-08-17	52	0				0				1	1970-01-01	2016-12-31	2
1767	0	24			0				0				0	1970-01-01	2016-12-31	0
1768	0	24			0				0				0	1970-01-01	2016-12-31	0
1769	1	24			0				0				0	1970-01-01	2016-12-31	0
1770	0	24			0				0				0	1970-01-01	2016-12-31	0
1771	0	24			0				0				0	1970-01-01	2016-12-31	0
1772	1	24			0				0				0	1970-01-01	2016-12-31	0
1773	0	24			0				0				0	1970-01-01	2016-12-31	0
1774	1	24			0				0				0	1970-01-01	2016-12-31	0
1775	0	24			0				0				0	1970-01-01	2016-12-31	0
1776	0	24			0				0				0	1970-01-01	2016-12-31	0
1777	0	24			0				0				0	1970-01-01	2016-12-31	0
1778	0	24			0				0				0	1970-01-01	2016-12-31	0
1779	1	24			0				0				0	1970-01-01	2016-12-31	0
1780	0	24			0				0				0	1970-01-01	2016-12-31	0
1781	1	24	2016-03-11	70	0				0				1	1970-01-01	2016-12-31	2
1782	0	24			0				0				0	1970-01-01	2016-12-31	0
1783	1	24			0				0				0	1970-01-01	2016-12-31	0
1784	1	24			0				0				0	1970-01-01	2016-12-31	0
1785	1	24	2013-03-13	67	0				0				1	1970-01-01	2016-12-31	2
1786	1	24			0				0				0	1970-01-01	2016-12-31	0
1787	1	24	1996-08-06	50	0				0				1	1970-01-01	2016-12-31	2
1788	0	24			0				0				0	1970-01-01	2016-12-31	0
1789	0	24			0				0				0	1970-01-01	2016-12-31	0
1790	0	24	2015-02-09	69	0				1	K70 K70 K70 F10	2013-07-30	67	1	1970-01-01	2016-12-31	2
1791	0	24	2016-09-23	70	1	S723	2015-10-22	69	0				1	1970-01-01	2016-12-31	1
1792	0	24			0				0				0	1970-01-01	2016-12-31	0
1793	0	24			0				0				0	1970-01-01	2016-12-31	0
1794	1	24			0				0				0	1970-01-01	2016-12-31	0
1795	0	24			0				0				0	1970-01-01	2016-12-31	0
1796	1	24			0				0				0	1970-01-01	2016-12-31	0
1797	0	24			0				0				0	1970-01-01	2016-12-31	0
1798	1	24			0				0				0	1970-01-01	2016-12-31	0
1799	0	24			0				0				0	1970-01-01	2016-12-31	0
1800	1	24			0				0				0	1970-01-01	2016-12-31	0
1801	0	24			0				0				0	1970-01-01	2016-12-31	0
1802	1	24			0				0				0	1970-01-01	2016-12-31	0
1803	0	24			0				0				0	1970-01-01	2016-12-31	0
1804	0	24			0				0				0	1970-01-01	2016-12-31	0
1805	1	24			0				0				0	1970-01-01	2016-12-31	0
1806	1	24			0				0				0	1970-01-01	2016-12-31	0
1807	1	24			0				0				0	1970-01-01	2016-12-31	0
1808	0	24			0				1	K70	2010-10-29	64	0	1970-01-01	2016-12-31	0
1809	1	24			0				0				0	1970-01-01	2016-12-31	0
1810	0	24			0				0				0	1970-01-01	2016-12-31	0
1811	1	24			0				0				0	1970-01-01	2016-12-31	0
1812	0	24			0				0				0	1970-01-01	2016-12-31	0
1813	0	24			0				0				0	1970-01-01	2016-12-31	0
1814	0	24	1999-08-18	53	0				0				1	1970-01-01	2016-12-31	2
1815	1	24			0				0				0	1970-01-01	2016-12-31	0
1816	1	24			0				0				0	1970-01-01	2016-12-31	0
1817	1	24			0				0				0	1970-01-01	2016-12-31	0
1818	1	24			0				0				0	1970-01-01	2016-12-31	0
1819	1	24			0				0				0	1970-01-01	2016-12-31	0
1820	0	24			0				0				0	1970-01-01	2016-12-31	0
1821	0	24			0				0				0	1970-01-01	2016-12-31	0
1822	0	24			0				0				0	1970-01-01	2016-12-31	0
1823	0	24	1986-06-03	40	0				0				1	1970-01-01	2016-12-31	2
1824	0	24			0				0				0	1970-01-01	2016-12-31	0
1825	0	24			0				0				0	1970-01-01	2016-12-31	0
1826	0	24			0				0				0	1970-01-01	2016-12-31	0
1827	0	24			0				0				0	1970-01-01	2016-12-31	0
1828	1	24			0				0				0	1970-01-01	2016-12-31	0
1829	1	24			0				0				0	1970-01-01	2016-12-31	0
1830	1	24			0				0				0	1970-01-01	2016-12-31	0
1831	1	24			0				0				0	1970-01-01	2016-12-31	0
1832	1	24			0				0				0	1970-01-01	2016-12-31	0
1833	0	24			0				0				0	1970-01-01	2016-12-31	0
1834	0	24			0				0				0	1970-01-01	2016-12-31	0
1835	1	24			0				0				0	1970-01-01	2016-12-31	0
1836	1	24			0				0				0	1970-01-01	2016-12-31	0
1837	0	24			0				0				0	1970-01-01	2016-12-31	0
1838	1	24			0				0				0	1970-01-01	2016-12-31	0
1839	0	24	2013-09-28	67	0				0				1	1970-01-01	2016-12-31	2
1840	1	24			0				0				0	1970-01-01	2016-12-31	0
1841	0	24			0				0				0	1970-01-01	2016-12-31	0
1842	0	24			0				0				0	1970-01-01	2016-12-31	0
1843	1	24	1980-01-21	34	0				0				1	1970-01-01	2016-12-31	2
1844	0	24			0				0				0	1970-01-01	2016-12-31	0
1845	0	24			0				0				0	1970-01-01	2016-12-31	0
1846	1	24	2011-06-08	65	0				0				1	1970-01-01	2016-12-31	2
1847	0	24			0				0				0	1970-01-01	2016-12-31	0
1848	1	24	1991-08-23	45	0				0				1	1970-01-01	2016-12-31	2
1849	0	24			0				0				0	1970-01-01	2016-12-31	0
1850	0	24			0				0				0	1970-01-01	2016-12-31	0
1851	0	24			0				0				0	1970-01-01	2016-12-31	0
1852	0	24			0				0				0	1970-01-01	2016-12-31	0
1853	0	24			0				0				0	1970-01-01	2016-12-31	0
1854	1	24			0				0				0	1970-01-01	2016-12-31	0
1855	1	24			0				0				0	1970-01-01	2016-12-31	0
1856	1	24			0				0				0	1970-01-01	2016-12-31	0
1857	0	24			0				0				0	1970-01-01	2016-12-31	0
1858	1	24			0				0				0	1970-01-01	2016-12-31	0
1859	1	24			0				0				0	1970-01-01	2016-12-31	0
1860	0	24			0				0				0	1970-01-01	2016-12-31	0
1861	0	24			0				0				0	1970-01-01	2016-12-31	0
1862	0	24			0				0				0	1970-01-01	2016-12-31	0
1863	1	24			0				0				0	1970-01-01	2016-12-31	0
1864	0	24			0				0				0	1970-01-01	2016-12-31	0
1865	0	24			0				0				0	1970-01-01	2016-12-31	0
1866	0	24			0				0				0	1970-01-01	2016-12-31	0
1867	0	24			0				0				0	1970-01-01	2016-12-31	0
1868	1	24	2015-03-28	69	0				0				1	1970-01-01	2016-12-31	2
1869	0	24			0				0				0	1970-01-01	2016-12-31	0
1870	0	24			0				0				0	1970-01-01	2016-12-31	0
1871	1	24	2012-01-22	65	0				0				1	1970-01-01	2016-12-31	2
1872	0	24			0				0				0	1970-01-01	2016-12-31	0
1873	0	24			0				0				0	1970-01-01	2016-12-31	0
1874	0	24			0				0				0	1970-01-01	2016-12-31	0
1875	1	24			0				0				0	1970-01-01	2016-12-31	0
1876	1	24			0				0				0	1970-01-01	2016-12-31	0
1877	0	24			0				0				0	1970-01-01	2016-12-31	0
1878	1	24			0				0				0	1970-01-01	2016-12-31	0
1879	1	24			0				0				0	1970-01-01	2016-12-31	0
1880	0	24	1973-01-27	26	0				0				1	1970-01-01	2016-12-31	2
1881	0	24			0				0				0	1970-01-01	2016-12-31	0
1882	1	24	2010-04-23	64	0				0				1	1970-01-01	2016-12-31	2
1883	1	24			0				0				0	1970-01-01	2016-12-31	0
1884	1	24			0				0				0	1970-01-01	2016-12-31	0
1885	0	24			0				0				0	1970-01-01	2016-12-31	0
1886	0	24			0				0				0	1970-01-01	2016-12-31	0
1887	1	24			0				0				0	1970-01-01	2016-12-31	0
1888	0	24			0				0				0	1970-01-01	2016-12-31	0
1889	1	24			0				0				0	1970-01-01	2016-12-31	0
1890	0	24			0				0				0	1970-01-01	2016-12-31	0
1891	1	24			0				0				0	1970-01-01	2016-12-31	0
1892	1	24			0				0				0	1970-01-01	2016-12-31	0
1893	1	24			0				0				0	1970-01-01	2016-12-31	0
1894	0	24	2006-07-30	60	0				0				1	1970-01-01	2016-12-31	2
1895	1	24			0				0				0	1970-01-01	2016-12-31	0
1896	1	24			0				0				0	1970-01-01	2016-12-31	0
1897	1	24			0				0				0	1970-01-01	2016-12-31	0
1898	1	24	2016-10-07	70	0				0				1	1970-01-01	2016-12-31	2
1899	1	24			0				0				0	1970-01-01	2016-12-31	0
1900	1	24			0				0				0	1970-01-01	2016-12-31	0
1901	0	24			0				0				0	1970-01-01	2016-12-31	0
1902	1	24			1	S721	2013-02-12	67	0				0	1970-01-01	2016-12-31	1
1903	1	24			0				0				0	1970-01-01	2016-12-31	0
1904	0	24			0				0				0	1970-01-01	2016-12-31	0
1905	1	24			0				0				0	1970-01-01	2016-12-31	0
1906	1	24			0				0				0	1970-01-01	2016-12-31	0
1907	0	24			0				0				0	1970-01-01	2016-12-31	0
1908	1	24			0				0				0	1970-01-01	2016-12-31	0
1909	0	24			0				0				0	1970-01-01	2016-12-31	0
1910	0	24			0				0				0	1970-01-01	2016-12-31	0
1911	0	24			0				0				0	1970-01-01	2016-12-31	0
1912	1	24	1993-12-15	47	0				0				1	1970-01-01	2016-12-31	2
1913	0	24			0				0				0	1970-01-01	2016-12-31	0
1914	1	24			0				0				0	1970-01-01	2016-12-31	0
1915	0	24			0				0				0	1970-01-01	2016-12-31	0
1916	1	24			0				0				0	1970-01-01	2016-12-31	0
1917	1	24			0				0				0	1970-01-01	2016-12-31	0
1918	1	24			0				0				0	1970-01-01	2016-12-31	0
1919	0	24	2008-01-30	61	0				0				1	1970-01-01	2016-12-31	2
1920	1	24			0				0				0	1970-01-01	2016-12-31	0
1921	1	24			0				0				0	1970-01-01	2016-12-31	0
1922	0	24			0				0				0	1970-01-01	2016-12-31	0
1923	0	24	2003-01-08	56	0				0				1	1970-01-01	2016-12-31	2
1924	1	24	2013-05-24	67	0				0				1	1970-01-01	2016-12-31	2
1925	0	24			0				0				0	1970-01-01	2016-12-31	0
1926	1	24			0				0				0	1970-01-01	2016-12-31	0
1927	1	24			0				0				0	1970-01-01	2016-12-31	0
1928	0	24			0				0				0	1970-01-01	2016-12-31	0
1929	1	24			0				0				0	1970-01-01	2016-12-31	0
1930	1	24			0				0				0	1970-01-01	2016-12-31	0
1931	0	24			1	S721	2008-08-07	62	0				0	1970-01-01	2016-12-31	1
1932	0	24			0				0				0	1970-01-01	2016-12-31	0
1933	1	24			0				0				0	1970-01-01	2016-12-31	0
1934	0	24			0				0				0	1970-01-01	2016-12-31	0
1935	1	24			0				0				0	1970-01-01	2016-12-31	0
1936	1	24	1996-07-17	50	0				0				1	1970-01-01	2016-12-31	2
1937	0	24			0				0				0	1970-01-01	2016-12-31	0
1938	0	24			0				0				0	1970-01-01	2016-12-31	0
1939	1	24			0				0				0	1970-01-01	2016-12-31	0
1940	0	24	1994-09-13	48	0				0				1	1970-01-01	2016-12-31	2
1941	1	24			0				0				0	1970-01-01	2016-12-31	0
1942	1	24			0				0				0	1970-01-01	2016-12-31	0
1943	0	24			0				0				0	1970-01-01	2016-12-31	0
1944	1	24	2010-10-13	64	0				0				1	1970-01-01	2016-12-31	2
1945	0	24			0				0				0	1970-01-01	2016-12-31	0
1946	1	24			0				0				0	1970-01-01	2016-12-31	0
1947	0	24			0				0				0	1970-01-01	2016-12-31	0
1948	1	24			0				0				0	1970-01-01	2016-12-31	0
1949	0	24			0				0				0	1970-01-01	2016-12-31	0
1950	1	24	2008-09-13	62	0				1	F100 F100	2006-03-24	60	1	1970-01-01	2016-12-31	2
1951	0	24			0				0				0	1970-01-01	2016-12-31	0
1952	0	24			0				0				0	1970-01-01	2016-12-31	0
1953	1	24			0				0				0	1970-01-01	2016-12-31	0
1954	1	24	1970-07-15	24	0				0				1	1970-01-01	2016-12-31	2
1955	0	24			0				0				0	1970-01-01	2016-12-31	0
1956	0	24			0				0				0	1970-01-01	2016-12-31	0
1957	0	24			0				0				0	1970-01-01	2016-12-31	0
1958	0	24			0				0				0	1970-01-01	2016-12-31	0
1959	0	24			0				0				0	1970-01-01	2016-12-31	0
1960	0	24			0				0				0	1970-01-01	2016-12-31	0
1961	0	24			0				0				0	1970-01-01	2016-12-31	0
1962	1	24			0				0				0	1970-01-01	2016-12-31	0
1963	0	24			0				0				0	1970-01-01	2016-12-31	0
1964	1	24			0				0				0	1970-01-01	2016-12-31	0
1965	0	24	2017-06-12		0				1	F100 F100	2011-06-20	65	0	1970-01-01	2016-12-31	0
1966	1	24	2011-04-09	65	0				0				1	1970-01-01	2016-12-31	2
1967	0	24			0				0				0	1970-01-01	2016-12-31	0
1968	1	24			0				0				0	1970-01-01	2016-12-31	0
1969	0	24			0				0				0	1970-01-01	2016-12-31	0
1970	0	24			0				0				0	1970-01-01	2016-12-31	0
1971	1	24			0				0				0	1970-01-01	2016-12-31	0
1972	0	24			0				0				0	1970-01-01	2016-12-31	0
1973	0	24			0				0				0	1970-01-01	2016-12-31	0
1974	1	24			0				0				0	1970-01-01	2016-12-31	0
1975	0	24			0				0				0	1970-01-01	2016-12-31	0
1976	1	24			0				0				0	1970-01-01	2016-12-31	0
1977	0	24			0				0				0	1970-01-01	2016-12-31	0
1978	0	24	2017-07-21		0				1	K70	1998-12-09	52	0	1970-01-01	2016-12-31	0
1979	1	24	2006-07-12	60	0				0				1	1970-01-01	2016-12-31	2
1980	1	24			0				0				0	1970-01-01	2016-12-31	0
1981	1	24			0				0				0	1970-01-01	2016-12-31	0
1982	1	24			0				0				0	1970-01-01	2016-12-31	0
1983	0	24			0				0				0	1970-01-01	2016-12-31	0
1984	1	24			0				0				0	1970-01-01	2016-12-31	0
1985	1	24			0				0				0	1970-01-01	2016-12-31	0
1986	0	24			0				0				0	1970-01-01	2016-12-31	0
1987	1	24			0				0				0	1970-01-01	2016-12-31	0
1988	0	24			0				0				0	1970-01-01	2016-12-31	0
1989	0	24			0				0				0	1970-01-01	2016-12-31	0
1990	0	24			0				0				0	1970-01-01	2016-12-31	0
1991	1	24			0				0				0	1970-01-01	2016-12-31	0
1992	1	24			0				0				0	1970-01-01	2016-12-31	0
1993	1	24			0				0				0	1970-01-01	2016-12-31	0
1994	1	24			0				0				0	1970-01-01	2016-12-31	0
1995	0	24	2015-12-29	69	0				0				1	1970-01-01	2016-12-31	2
1996	0	24			0				0				0	1970-01-01	2016-12-31	0
1997	0	24			0				0				0	1970-01-01	2016-12-31	0
1998	0	24			0				0				0	1970-01-01	2016-12-31	0
1999	0	24			0				0				0	1970-01-01	2016-12-31	0
[truncated: 8,044 more rows]

## Sheet: Key
Column	Title	Explanation
A	number	Individual number of the
B	sex	0=female, 1=male
C	startage	Age, in years, in 1970
D	deathdate	Date of death, Year-month-day
E	deathage	Age at death
F	hip_diag	1= had a hip fracture during study, 0= had no hip fracture
G	hip_code	The diagnosis code/codes at the hip fracture event, ICD8, 9 or 10 according to year of the event.
H	hip_date	Date of the hip fracture
I	hip_age	Age at hip fracture
J	alco_diag	1=Event of hospitalization with a diagnosis code indicating long time high alcohol consumption, 0= no such event
K	alco_code	Diagnosis codes at the event of hospitalization indicating long time high alcohol consumption, ICD8, 9 or 10 according to the year of the event.
L	alco_date	Date of the alcohol-related event, Year-month-day
M	alco_age	Age at alcohol-related event
N	deadby2017	1=dead by end of the study, 0=survived the study
O	start_date	Start date of the study
P	end_date	End date of the study
Q	cause	0=survived study without hip fracture, 1= hip fracture, 2= no hip fracture and died before end of study.
